# Supplementary material for: High-Throughput COVID-19 Testing of Naso-Oropharyngeal Swabs Using a Sensitive Extraction-Free Sample Preparation Method
Source: Microbiol Spectr. 2022 Aug 11;10(4):e01358-22. doi: 10.1128/spectrum.01358-22 (PMC9430511; doi:10.1128/spectrum.01358-22)
Supplement: Supplemental file 1 — Supplemental material. Download spectrum.01358-22-s0001.xlsx, XLSX file, 0.09 MB [file spectrum.01358-22-s0001.xlsx]

## Sheet: Methods compared
High-throughput COVID-19 testing using a sensitive extraction-free sample preparation method: Todd M. Pryce, Erin J. Haygarth, Jessica Bordessa, Courtney T. Jeffery, Ian D. Kay, James P. Flexman, Peter A. Boan
MagNA Pure 96: PlexPCR SARS-CoV-2 assay (Plex)								MagNA Pure 96 Pool: PlexPCR SARS-CoV-2 (Pool)						Chelex-100/Proteinase K/95°C : PlexPCR SARS-CoV-2 (Direct)
Sample	Category	ORF1ab Cq	ORF1ab log10 IU/mL	RdRp Cq	RdRp log10 IU/mL	IC Cq	Result	ORF1ab Cq	ORF1ab log10 IU/mL	RdRp Cq	RdRp log10 IU/mL	IC Cq	Result	ORF1ab Cq	ORF1ab log10 IU/mL	RdRp Cq	RdRp log10 IU/mL	IC Cq	Result	Media
Number	539	539	539	539	539	539	539	539	539	539	539	539	539	539	539	539	539	539	539	539
Mean		13.2301	5.97904	13.2054	6.07716	17.3027		14.8721	5.49611	14.8271	5.61967	16.7971		15.9869	5.16827	17.72	4.80359	20.9845
SD		4.55287	1.339	4.58685	1.29395	0.794679		4.56971	1.34395	4.51603	1.27397	0.819146		4.54798	1.33756	4.7459	1.33882	3.30739
MagNA Pure 96: PlexPCR SARS-CoV-2 assay (Plex)								MagNA Pure 96 Pool: PlexPCR SARS-CoV-2 (Pool)						Chelex-100/Proteinase K/95°C : PlexPCR SARS-CoV-2 (Direct)
Sample	Category	ORF1ab Cq	ORF1ab log10 IU/mL	RdRp Cq	RdRp log10 IU/mL	IC Cq	Result	ORF1ab Cq	ORF1ab log10 IU/mL	RdRp Cq	RdRp log10 IU/mL	IC Cq	Result	ORF1ab Cq	ORF1ab log10 IU/mL	RdRp Cq	RdRp log10 IU/mL	IC Cq	Result	Media
1	Positive sample	16.66	4.97029	16.7	5.09133	16.95	Detected	18.29	4.49091	18.3	4.63997	17.28	Detected	19.25	4.20857	21.61	3.70622	23.2	Detected	UTM-RT
2	Positive sample	15.21	5.39674	15.49	5.43267	16.64	Detected	17.41	4.74972	17.45	4.87976	16.84	Detected	18.71	4.36739	19.87	4.19707	24.92	Detected	UTM-RT
3	Positive sample	12.18	6.28786	12.65	6.23384	16.78	Detected	14.69	5.54967	14.88	5.60475	16.11	Detected	15.2	5.39968	16.95	5.02081	25.82	Detected	UTM-RT
4	Positive sample	11.53	6.47903	11.83	6.46516	17.67	Detected	21.45	3.56156	21.85	3.63851	22.92	Detected	13.15	6.00258	14.22	5.79094	21.64	Detected	UTM-RT
5	Positive sample	13.19	5.99082	13.49	5.99687	16.5	Detected	14.55	5.59084	14.7	5.65553	16.02	Detected	16.14	5.12323	17.82	4.77538	24.6	Detected	UTM-RT
6	Positive sample	17.69	4.66737	17.78	4.78666	15.49	Detected	19.95	4.0027	20.11	4.12937	17.26	Detected	20.63	3.80272	22.46	3.46643	21.72	Detected	UTM-RT
7	Positive sample	14.49	5.60849	14.58	5.68938	16	Detected	16.15	5.12028	16.22	5.22674	16.46	Detected	15.99	5.16734	16.88	5.04055	20.14	Detected	VTM
8	Positive sample	11.93	6.36139	12.21	6.35796	15.74	Detected	14.06	5.73495	14.09	5.82761	15.75	Detected	13.85	5.79671	15.26	5.49755	22.17	Detected	UTM-RT
9	Positive sample	17.9	4.60561	18.05	4.71049	16.95	Detected	19.69	4.07917	19.65	4.25914	17.02	Detected	20.85	3.73801	23.63	3.13638	28.54	Detected	UTM-RT
10	Positive sample	14.71	5.54379	14.87	5.60757	16.49	Detected	17.06	4.85265	17.07	4.98695	16.62	Detected	17.74	4.65267	19.54	4.29017	24.29	Detected	UTM-RT
11	Positive sample	19.55	4.12034	19.72	4.23939	17.03	Detected	20.89	3.72625	21.07	3.85855	17.1	Detected	23.11	3.07335	24.7	2.83453	18.59	Detected	VTM
12	Positive sample	15.44	5.3291	15.49	5.43267	15.05	Detected	17.15	4.82618	17.2	4.95028	16.61	Detected	17.48	4.72913	18.45	4.59766	27	Detected	UTM-RT
13	Positive sample	20.97	3.70272	21.65	3.69494	15.44	Detected	22.92	3.12923	22.79	3.37334	16.96	Detected	24.57	2.64396	24.69	2.83735	18.59	Detected	VTM
14	Positive sample	12.46	6.20551	12.76	6.2028	15.18	Detected	14.81	5.51438	14.84	5.61604	15.97	Detected	16.04	5.15264	17.3	4.92207	18.51	Detected	VTM
15	Positive sample	18.2	4.51738	18.59	4.55816	15.59	Detected	20.1	3.95859	20.61	3.98832	16.91	Detected	21.57	3.52626	24.68	2.84017	18.73	Detected	UTM-RT
16	Positive sample	12.94	6.06435	13.25	6.06457	16.25	Detected	15.14	5.41733	15.27	5.49473	16.21	Detected	17.32	4.77619	18.63	4.54688	18.84	Detected	VTM
17	Positive sample	7.18	7.75836	7.43	7.7064	16.47	Detected	9.3	7.13487	9.22	7.20144	15.74	Detected	9.13	7.18487	10.51	6.83753	14.12	Detected	UTM-RT
18	Positive sample	17.01	4.86736	16.95	5.02081	16.76	Detected	18.54	4.41739	18.77	4.50738	16.84	Detected	18.94	4.29975	22.65	3.41284	23.58	Detected	UTM-RT
19	Positive sample	9.31	7.13193	9.63	7.08578	17.15	Detected	11.52	6.48197	11.66	6.51311	15.34	Detected	12.7	6.13493	14.89	5.60193	16.18	Detected	UTM-RT
20	Positive sample	16.51	5.01441	16.04	5.27752	15.27	Detected	18.57	4.40856	18.05	4.71049	17.13	Detected	20.54	3.82919	21.57	3.7175	20.53	Detected	UTM-RT
21	Positive sample	14.63	5.56732	14.7	5.65553	15.54	Detected	16.23	5.09676	16.32	5.19853	16.65	Detected	17.95	4.59091	19.94	4.17733	22.83	Detected	UTM-RT
22	Positive sample	9.8	6.98782	10.02	6.97576	16.82	Detected	11.78	6.4055	11.88	6.45105	15.7	Detected	12.79	6.10846	14.41	5.73734	19.97	Detected	UTM-RT
23	Positive sample	9.07	7.20251	9.31	7.17605	17.6	Detected	11.51	6.48491	11.56	6.54132	14.92	Detected	12.2	6.28198	13.76	5.9207	22.49	Detected	UTM-RT
24	Positive sample	11.85	6.38491	12.13	6.38053	16.76	Detected	13.9	5.78201	13.94	5.86993	15.61	Detected	15.14	5.41733	16.7	5.09133	24.61	Detected	UTM-RT
25	Positive sample	21.81	3.45568	20.96	3.88958	15.96	Detected	23.01	3.10276	22.65	3.41284	16.93	Detected	23.94	2.82925	27.93	1.92335	19.51	Detected	VTM
26	Positive sample	8.81	7.27898	8.87	7.30017	16.75	Detected	10.75	6.70843	10.74	6.77265	15.18	Detected	11.93	6.36139	12.88	6.16895	14.14	Detected	VTM
27	Positive sample	13.67	5.84965	13.81	5.9066	15.72	Detected	15.29	5.37321	15.45	5.44396	16.05	Detected	17.7	4.66443	18.69	4.52995	18.88	Detected	VTM
28	Positive sample	12.97	6.05552	13.22	6.07304	16.61	Detected	14.84	5.50556	14.87	5.60757	16.09	Detected	15.62	5.27616	17.14	4.96721	18.06	Detected	VTM
29	Positive sample	10.89	6.66725	11.01	6.69648	16.84	Detected	13.51	5.89671	13.47	6.00251	15.69	Detected	13.97	5.76142	15.99	5.29162	17.3	Detected	UTM-RT
30	Positive sample	16.43	5.03794	16.55	5.13364	16.82	Detected	18.12	4.54091	18.08	4.70203	16.86	Detected	19.58	4.11152	21.7	3.68083	19.62	Detected	UTM-RT
31	Positive sample	7	7.8113	6.44	7.98568	16.42	Detected	8.55	7.35544	8.5	7.40455	16.55	Detected	9.73	7.00841	11.86	6.45669	23.93	Detected	UTM-RT
32	Positive sample	12.79	6.10846	12.9	6.16331	17.28	Detected	14.65	5.56143	14.62	5.6781	15.94	Detected	15.74	5.24087	16.81	5.0603	17.68	Detected	VTM
33	Positive sample	10.12	6.89371	10.26	6.90805	16.17	Detected	12.15	6.29669	12.29	6.33539	15.42	Detected	13.25	5.97317	14.16	5.80786	14.92	Detected	VTM
34	Positive sample	18.09	4.54973	18.18	4.67382	16.29	Detected	19.66	4.08799	19.69	4.24785	17.11	Detected	22.06	3.38215	22.51	3.45233	19.75	Detected	VTM
35	Positive sample	16.15	5.12028	16.44	5.16468	16.27	Detected	18.3	4.48797	18.5	4.58355	16.87	Detected	19.99	3.99094	21.91	3.62159	18.95	Detected	VTM
36	Positive sample	6.58	7.93482	7.1	7.79949	15.94	Detected	8.9	7.25251	9.31	7.17605	15.95	Detected	9.8	6.98782	11.67	6.51029	12.31	Detected	VTM
37	Positive sample	18.54	4.41739	18.69	4.52995	16.84	Detected	20.64	3.79978	20.72	3.95729	17.57	Detected	22.96	3.11746	24.7	2.83453	19.99	Detected	VTM
38	Positive sample	7.42	7.68778	7.51	7.68383	15.92	Detected	9.53	7.06723	9.28	7.18451	16.59	Detected	10.22	6.8643	11.31	6.61185	11.59	Detected	VTM
39	Positive sample	9.57	7.05546	9.68	7.07167	16.83	Detected	10.68	6.72901	10.7	6.78393	17.53	Detected	11.79	6.40256	14.07	5.83325	13.92	Detected	UTM-RT
40	Positive sample	15.02	5.45262	15.22	5.50884	16.92	Detected	16.98	4.87618	17.03	4.99824	16.67	Detected	18.42	4.45268	19.66	4.25631	19.52	Detected	VTM
41	Positive sample	6	8.1054	6	8.1098	16.15	Detected	7.67	7.61425	7.75	7.61613	16.43	Detected	9.46	7.08781	11.24	6.6316	11.59	Detected	VTM
42	Positive sample	6.97	7.82012	5	8.3919	17.07	Detected	6	8.1054	6	8.1098	16.86	Detected	6.72	7.89365	8.4	7.43276	21.03	Detected	VTM
43	Positive sample	17.67	4.67325	7	7.8277	17.16	Detected	8.18	7.46426	8.51	7.40173	16.26	Detected	8.85	7.26722	10.66	6.79521	12.49	Detected	UTM-RT
44	Positive sample	11.72	6.42315	11.77	6.48208	15.91	Detected	13.74	5.82907	13.74	5.92635	15.8	Detected	15.47	5.32027	16.64	5.10826	17.35	Detected	VTM
45	Positive sample	7.26	7.73483	7.54	7.67537	15.93	Detected	9.49	7.07899	9.5	7.12245	16.05	Detected	9.9	6.95841	11.9	6.44541	12.06	Detected	UTM-RT
46	Positive sample	12.65	6.14963	12.89	6.16613	16.98	Detected	14.97	5.46732	14.93	5.59065	16.21	Detected	15.64	5.27028	17.27	4.93053	17.24	Detected	UTM-RT
47	Positive sample	8.72	7.30545	8.89	7.29453	15.6	Detected	10.56	6.7643	10.78	6.76136	14.91	Detected	11.88	6.37609	13.1	6.10689	13.91	Detected	VTM
48	Positive sample	7.84	7.56426	8.05	7.53149	17.09	Detected	9.74	7.00547	9.96	6.99268	15.55	Detected	10.46	6.79371	11.97	6.42566	12.09	Detected	VTM
49	Positive sample	17.19	4.81442	17.2	4.95028	16.46	Detected	18.55	4.41444	18.77	4.50738	17.19	Detected	21.1	3.66449	22.82	3.36488	20.63	Detected	UTM-RT
50	Positive sample	14.81	5.51438	14.84	5.61604	15.58	Detected	16.18	5.11146	16.27	5.21263	16.58	Detected	19.67	4.08505	20.88	3.91215	20.53	Detected	VTM
51	Positive sample	18.31	4.48503	18.58	4.56098	16.62	Detected	20.21	3.92624	20.26	4.08705	16.96	Detected	24.66	2.61749	23.78	3.09406	21.79	Detected	VTM
52	Positive sample	17.76	4.64678	18	4.7246	16.57	Detected	20.25	3.91447	20.21	4.10116	17.17	Detected	22.65	3.20864	24.89	2.78093	21.09	Detected	VTM
53	Positive sample	10.11	6.89665	10.23	6.91652	16.93	Detected	11.79	6.40256	11.71	6.49901	15.5	Detected	13.65	5.85553	15.33	5.47781	16.72	Detected	UTM-RT
54	Positive sample	13.59	5.87318	13.77	5.91788	16.06	Detected	15.68	5.25851	15.82	5.33958	16.12	Detected	18.55	4.41444	19.9	4.18861	19.97	Detected	VTM
55	Positive sample	17.47	4.73207	17.76	4.7923	16.3	Detected	19.89	4.02035	19.72	4.23939	17.09	Detected	22.57	3.23216	23.83	3.07996	21.9	Detected	VTM
56	Positive sample	17.53	4.71443	17.75	4.79513	16.23	Detected	19.57	4.11446	19.5	4.30145	17.06	Detected	21.96	3.41156	23.21	3.25486	21.79	Detected	VTM
57	Positive sample	20.53	3.83213	21.24	3.8106	16.24	Detected	22.13	3.36157	22.42	3.47772	17.24	Detected	23.73	2.89101	26.42	2.34932	19.62	Detected	UTM-RT
58	Positive sample	17.79	4.63796	17.86	4.76409	16.4	Detected	19.2	4.22328	19.63	4.26478	17.03	Detected	21.33	3.59685	23.64	3.13356	19.67	Detected	UTM-RT
59	Positive sample	7.81	7.57308	8.02	7.53996	16.18	Detected	9.87	6.96723	10.01	6.97858	15.87	Detected	12.64	6.15258	13.88	5.88685	14.05	Detected	VTM
60	Positive sample	7.64	7.62308	8.12	7.51175	16.53	Detected	9.73	7.00841	10.17	6.93344	15.57	Detected	11.37	6.52608	13.68	5.94327	14.64	Detected	UTM-RT
61	Positive sample	8.48	7.37603	8.79	7.32274	15.67	Detected	10.06	6.91135	10.51	6.83753	15.86	Detected	11.78	6.4055	13.78	5.91506	14.63	Detected	UTM-RT
62	Positive sample	14.52	5.59967	14.61	5.68092	16.67	Detected	16.55	5.00264	16.53	5.13929	16.7	Detected	16.62	4.98206	20.22	4.09834	20.05	Detected	UTM-RT
63	Positive sample	16.55	5.00264	16.65	5.10544	15.64	Detected	16.65	4.97323	15.94	5.30573	16.6	Detected	22.14	3.35863	23.68	3.12227	21.17	Detected	VTM
64	Positive sample	14.88	5.49379	14.8	5.62732	16.93	Detected	16.66	4.97029	16.63	5.11108	16.48	Detected	18.46	4.44091	19.9	4.18861	19.13	Detected	UTM-RT
65	Positive sample	20.35	3.88506	20.17	4.11244	16.16	Detected	21.8	3.45862	23.07	3.29435	17.14	Detected	Neg	Neg	27.29	2.10389	20.95	Detected (1)	UTM-RT
66	Positive sample	14.66	5.55849	14.8	5.62732	16.38	Detected	16.44	5.035	16.46	5.15903	16.47	Detected	18.71	4.36739	20.67	3.97139	20.49	Detected	VTM
67	Positive sample	8.62	7.33486	8.46	7.41583	17.04	Detected	10.64	6.74078	10.46	6.85163	16	Detected	12.11	6.30845	13.66	5.94891	14.46	Detected	UTM-RT
68	Positive sample	9.53	7.06723	9.51	7.11963	16.07	Detected	10.95	6.6496	10.9	6.72751	15.65	Detected	12.91	6.07317	14.59	5.68656	15.88	Detected	UTM-RT
69	Positive sample	6.95	7.826	7.21	7.76846	16.14	Detected	9.11	7.19075	9.24	7.1958	16.56	Detected	10.33	6.83195	12.19	6.3636	12.45	Detected	UTM-RT
70	Positive sample	10.07	6.90841	10.42	6.86292	15.88	Detected	12.25	6.26727	12.31	6.32975	15.85	Detected	13.35	5.94376	14.95	5.58501	16.64	Detected	UTM-RT
71	Positive sample	11.16	6.58784	11.3	6.61467	16.69	Detected	12.4	6.22316	12.58	6.25358	15.68	Detected	14.16	5.70554	15.74	5.36215	17.2	Detected	UTM-RT
72	Positive sample	22.48	3.25863	22.96	3.32538	16.09	Detected	23.27	3.02629	Neg	Neg	17.47	Detected (1)	Neg	Neg	Neg	Neg	20.75	Not Detected	UTM-RT
73	Positive sample	10.64	6.74078	10.69	6.78675	15.79	Detected	12.23	6.27316	12.46	6.28743	15.41	Detected	14.03	5.74378	15.72	5.36779	17.18	Detected	UTM-RT
74	Positive sample	7.04	7.79954	5	8.3919	16.98	Detected	6	8.1054	6	8.1098	16.47	Detected	8.04	7.50544	9.7	7.06603	13.44	Detected	UTM-RT
75	Positive sample	18.98	4.28798	19.12	4.40865	16.44	Detected	21.09	3.66743	20.89	3.90933	17.27	Detected	22.99	3.10864	24.8	2.80632	21.31	Detected	UTM-RT
76	Positive sample	23.12	3.07041	23.25	3.24357	15.91	Detected	23.05	3.09099	26.44	2.34368	17.07	Detected	Neg	Neg	Neg	Neg	20.62	Not Detected	UTM-RT
77	Positive sample	11.82	6.39374	11.9	6.44541	16.24	Detected	14.05	5.73789	14.19	5.7994	15.87	Detected	15.93	5.18499	17.99	4.72742	18.53	Detected	UTM-RT
78	Positive sample	23.72	2.89395	25.51	2.60603	16.68	Detected	25.86	2.26457	Neg	Neg	17.1	Detected (1)	Neg	Neg	29	1.6215	23.02	Detected (1)	UTM-RT
79	Positive sample	11.17	6.5849	11.2	6.64288	17.03	Detected	13.27	5.96729	13.29	6.05329	15.73	Detected	16.51	5.01441	17.64	4.82616	18.81	Detected	VTM
80	Positive sample	6.48	7.96423	6.63	7.93208	16.5	Detected	8.69	7.31427	8.86	7.30299	16.31	Detected	10.22	6.8643	11.7	6.50183	16.46	Detected	UTM-RT
81	Positive sample	8.22	7.4525	8.4	7.43276	15.56	Detected	10.21	6.86724	10.26	6.90805	16.13	Detected	11.53	6.47903	13	6.1351	13.38	Detected	UTM-RT
82	Positive sample	6	8.1054	6	8.1098	16.84	Detected	7.22	7.7466	7.68	7.63587	16.24	Detected	8.13	7.47897	9.99	6.98422	23.58	Detected	UTM-RT
83	Positive sample	9.77	6.99664	9.88	7.01525	15.13	Detected	11.61	6.4555	11.7	6.50183	15.65	Detected	12.02	6.33492	13.91	5.87839	14.54	Detected	UTM-RT
84	Positive sample	8.42	7.39368	8.58	7.38198	16.4	Detected	10.62	6.74666	10.61	6.80932	15.69	Detected	11.62	6.45256	13.23	6.07022	13.63	Detected	UTM-RT
85	Positive sample	12.61	6.1614	12.73	6.21127	16.52	Detected	14.51	5.60261	14.61	5.68092	15.93	Detected	16.84	4.91736	18.7	4.52713	19.59	Detected	UTM-RT
86	Positive sample	6	8.1054	6	8.1098	16.52	Detected	7.91	7.54367	8.45	7.41866	17.01	Detected	8.98	7.22898	11.06	6.68237	16.12	Detected	UTM-RT
87	Positive sample	16.86	4.91147	16.79	5.06594	15.67	Detected	18.52	4.42327	18.57	4.5638	17.13	Detected	20.11	3.95565	22.29	3.51439	21.58	Detected	UTM-RT
88	Positive sample	15.45	5.32615	15.24	5.5032	17.04	Detected	17.17	4.8203	17.26	4.93335	16.87	Detected	19.2	4.22328	21.22	3.81624	20.63	Detected	UTM-RT
89	Positive sample	6	8.1054	7	7.8277	16.42	Detected	7.82	7.57014	8.4	7.43276	16.68	Detected	9.21	7.16134	11.3	6.61467	23.07	Detected	UTM-RT
90	Positive sample	8.52	7.36427	8.85	7.30582	16.56	Detected	10.85	6.67901	11.17	6.65134	15.21	Detected	12.43	6.21434	14.06	5.83607	15.32	Detected	UTM-RT
91	Positive sample	15.03	5.44968	15.16	5.52576	15.49	Detected	16.98	4.87618	17.09	4.98131	16.63	Detected	19.21	4.22034	20.87	3.91497	20.83	Detected	UTM-RT
92	Positive sample	12.52	6.18787	12.58	6.25358	15.85	Detected	14.69	5.54967	14.68	5.66117	16.03	Detected	16.12	5.12911	17.71	4.80641	18.77	Detected	UTM-RT
93	Positive sample	9.45	7.09075	9.62	7.0886	16.51	Detected	11.59	6.46138	11.69	6.50465	15.63	Detected	12.73	6.12611	14.77	5.63578	16.34	Detected	UTM-RT
94	Positive sample	7	7.8113	6.4	7.99696	17.49	Detected	8.02	7.51132	8.41	7.42994	17.03	Detected	8.92	7.24663	11.4	6.58646	13.7	Detected	CITOSWAB
95	Positive sample	11.47	6.49667	11.78	6.47926	16.39	Detected	12.96	6.05846	13.42	6.01662	16.45	Detected	14.6	5.57614	16.33	5.19571	17.88	Detected	VTM
96	Positive sample	7.98	7.52308	8.48	7.41019	16.82	Detected	10.24	6.85842	10.56	6.82342	16.54	Detected	10.74	6.71137	12.23	6.35232	14.21	Detected	VTM
97	Positive sample	10.94	6.65255	11.28	6.62031	16.5	Detected	13.61	5.8673	13.87	5.88967	16.58	Detected	14.74	5.53497	16.22	5.22674	17.99	Detected	VTM
98	Positive sample	14.29	5.66731	14.76	5.6386	16.66	Detected	16.47	5.02617	16.66	5.10261	17.13	Detected	18	4.5762	19.91	4.18579	20.31	Detected	VTM
99	Positive sample	11.28	6.55255	11.62	6.5244	17.03	Detected	13.82	5.80554	14.28	5.77401	16.66	Detected	13.42	5.92318	14.06	5.83607	17.28	Detected	UTM-RT
100	Positive sample	15.86	5.20557	16.01	5.28598	17.07	Detected	17.46	4.73501	17.66	4.82051	17.23	Detected	18.47	4.43797	20.21	4.10116	18.19	Detected	UTM-RT
101	Positive sample	8.1	7.48779	8.63	7.36788	16.62	Detected	10.17	6.879	10.57	6.8206	16.8	Detected	14.76	5.52908	16.31	5.20135	17.73	Detected	VTM
102	Positive sample	21.3	3.60567	21.1	3.85009	17.6	Detected	21.52	3.54097	22.34	3.50029	17.59	Detected	24.22	2.7469	25.42	2.63142	20.18	Detected	VTM
103	Positive sample	11.22	6.5702	11.14	6.65981	16.51	Detected	13.29	5.96141	13.19	6.0815	16.44	Detected	19.99	3.99094	22.06	3.57927	23.55	Detected	VTM
104	Positive sample	11.9	6.37021	12.52	6.27051	16.47	Detected	13.66	5.85259	14.05	5.83889	16.65	Detected	20.95	3.70861	22.26	3.52285	23.32	Detected	VTM
105	Positive sample	15.91	5.19087	16.2	5.23238	16.84	Detected	17.8	4.63502	17.93	4.74435	17.52	Detected	23.22	3.041	9.59	7.09706	18.93	Detected	CITOSWAB
106	Positive sample	20.77	3.76154	22.01	3.59338	17.43	Detected	21.91	3.42627	23.53	3.16459	17.3	Detected	Neg	Neg	Neg	Neg	20.96	Not Detected	VTM
107	Positive sample	11.22	6.5702	11.22	6.63724	16.56	Detected	13.47	5.90847	13.43	6.0138	16.47	Detected	19.33	4.18505	20.15	4.11809	21.97	Detected	VTM
108	Positive sample	17.67	4.67325	17.76	4.7923	17.26	Detected	18.24	4.50562	18.45	4.59766	17.6	Detected	20.19	3.93212	22.31	3.50875	18.72	Detected	UTM-RT
109	Positive sample	15.66	5.26439	15.64	5.39036	16.94	Detected	17.89	4.60855	17.88	4.75845	17.46	Detected	19.9	4.01741	22.23	3.53132	23.84	Detected	CITOSWAB
110	Positive sample	7.76	7.58778	8	7.5456	17.24	Detected	9.7	7.01723	9.94	6.99833	16.64	Detected	10.59	6.75548	12.3	6.33257	14.72	Detected	CITOSWAB
111	Positive sample	6	8.1054	7	7.8277	17.14	Detected	8.14	7.47603	8.51	7.40173	16.84	Detected	8.64	7.32898	10.25	6.91088	13.03	Detected	UTM-RT
112	Positive sample	8.27	7.43779	8.18	7.49482	16.94	Detected	10.63	6.74372	10.54	6.82907	16.46	Detected	11.11	6.60255	12.68	6.22537	15.53	Detected	CITOSWAB
113	Positive sample	16.53	5.00853	16.79	5.06594	17.23	Detected	17.53	4.71443	17.87	4.76127	17.29	Detected	19.64	4.09388	21.67	3.68929	20.64	Detected	CITOSWAB
114	Positive sample	7	7.8113	7	7.8277	17.23	Detected	8.24	7.44662	8.09	7.52021	16.79	Detected	9.4	7.10546	11.12	6.66545	12.95	Detected	CITOSWAB
115	Positive sample	8.79	7.28486	8.63	7.36788	17	Detected	10.93	6.65549	10.71	6.78111	16.55	Detected	12.64	6.15258	13.76	5.9207	16.21	Detected	CITOSWAB
116	Positive sample	9.1	7.19369	9.32	7.17323	16.94	Detected	10.86	6.67607	11.26	6.62595	16.41	Detected	12.51	6.19081	13.99	5.85582	16.18	Detected	UTM-RT
117	Positive sample	14.19	5.69672	14.13	5.81633	16.5	Detected	16.21	5.10264	16.09	5.26341	17.11	Detected	17.52	4.71737	19.01	4.43968	20.24	Detected	CITOSWAB
118	Positive sample	14.07	5.73201	14.02	5.84736	16.59	Detected	17.57	4.70266	17.45	4.87976	18.6	Detected	23.91	2.83807	23.09	3.28871	24.14	Detected	VTM
119	Positive sample	7	7.8113	17.72	4.80359	17.01	Detected	8.08	7.49367	7.92	7.56817	17.09	Detected	10.49	6.78489	12.2	6.36078	14.01	Detected	CITOSWAB
120	Positive sample	23.09	3.07923	21.95	3.61031	17.59	Detected	22.08	3.37627	23.36	3.21254	17.59	Detected	22.35	3.29686	Neg	Neg	22.55	Detected (1)	CITOSWAB
121	Positive sample	5.98	8.11128	6.28	8.03081	17.86	Detected	7.17	7.7613	7.43	7.7064	17.54	Detected	6.37	7.99658	7.56	7.66972	10.14	Detected	UTM-RT
122	Positive sample	12.21	6.27904	12.01	6.41438	16.63	Detected	14.1	5.72319	13.96	5.86428	16.71	Detected	16.68	4.96441	20.11	4.12937	22.11	Detected	CITOSWAB
123	Positive sample	8.04	7.50544	8.3	7.46097	16.9	Detected	10.43	6.80254	10.61	6.80932	16.64	Detected	12.41	6.22022	13.91	5.87839	15.94	Detected	CITOSWAB
124	Positive sample	16.07	5.14381	16.09	5.26341	16.94	Detected	18.33	4.47915	18.13	4.68793	17.6	Detected	18.52	4.42327	20.15	4.11809	20.17	Detected	UTM-RT
125	Positive sample	16.21	5.10264	16.12	5.25495	17.17	Detected	18.25	4.50267	18.14	4.68511	17.6	Detected	18.48	4.43503	20.49	4.02217	17.72	Detected	UTM-RT
126	Positive sample	6.45	7.97305	7	7.8277	17.68	Detected	8.48	7.37603	8.23	7.48072	17.38	Detected	8.35	7.41426	9.7	7.06603	10.87	Detected	UTM-RT
127	Positive sample	8.16	7.47014	8.06	7.52867	17.13	Detected	10.23	6.86136	10.23	6.91652	16.95	Detected	10.53	6.77313	12.1	6.38899	14.67	Detected	UTM-RT
128	Positive sample	16.25	5.09087	16.13	5.25213	17.23	Detected	18	4.5762	17.92	4.74717	17.63	Detected	17.76	4.64678	19.16	4.39736	17.53	Detected	UTM-RT
129	Positive sample	22.33	3.30275	21.72	3.67519	17.71	Detected	22.86	3.14687	23.66	3.12791	18	Detected	24.02	2.80572	26.63	2.29008	20.02	Detected	CITOSWAB
130	Positive sample	10.63	6.74372	10.47	6.84881	16.89	Detected	12.91	6.07317	12.81	6.1887	17.01	Detected	12.03	6.33198	14.24	5.7853	16.15	Detected	UTM-RT
131	Positive sample	20.34	3.88801	20.47	4.02781	17.66	Detected	20.85	3.73801	20.78	3.94036	17.61	Detected	23.09	3.07923	25.34	2.65399	18.31	Detected	UTM-RT
132	Positive sample	12.8	6.10552	12.75	6.20563	16.47	Detected	14.25	5.67907	14.11	5.82197	16.86	Detected	15.15	5.41438	17.25	4.93618	19.25	Detected	UTM-RT
133	Positive sample	11.18	6.58196	11.09	6.67391	16.71	Detected	12.73	6.12611	12.61	6.24512	16.56	Detected	13.86	5.79377	15.4	5.45806	18.33	Detected	CITOSWAB
134	Positive sample	17.74	4.65267	6	8.1098	17.39	Detected	8.21	7.45544	8.01	7.54278	17.22	Detected	10.29	6.84371	11.66	6.51311	14.16	Detected	CITOSWAB
135	Positive sample	19.55	4.12034	18.97	4.45096	17.72	Detected	20.94	3.71155	20.56	4.00242	17.75	Detected	20.79	3.75566	22.9	3.34231	19.01	Detected	UTM-RT
136	Positive sample	20.59	3.81448	20.09	4.13501	17.88	Detected	22.73	3.18511	22.22	3.53414	17.77	Detected	21.36	3.58802	23.56	3.15612	17.88	Detected	UTM-RT
137	Positive sample	19.21	4.22034	19.05	4.4284	17.74	Detected	20.68	3.78801	20.63	3.98268	17.76	Detected	21.89	3.43215	22.45	3.46926	18.31	Detected	CITOSWAB
138	Positive sample	15.53	5.30263	15.5	5.42985	17.42	Detected	19.11	4.24975	18.94	4.45943	17.65	Detected	18.06	4.55855	20.07	4.14065	18.95	Detected	UTM-RT
139	Positive sample	15.54	5.29969	15.32	5.48063	16.99	Detected	17.49	4.72619	17.24	4.939	17.51	Detected	17	4.8703	18.56	4.56662	17.92	Detected	UTM-RT
140	Positive sample	12.33	6.24375	12.22	6.35514	17.29	Detected	13.91	5.77907	13.68	5.94327	16.72	Detected	16.42	5.04088	18.08	4.70203	20.41	Detected	CITOSWAB
141	Positive sample	6	8.1054	6	8.1098	17.15	Detected	7.92	7.54073	8.13	7.50893	17.52	Detected	8.89	7.25545	10.15	6.93909	12.86	Detected	CITOSWAB
142	Positive sample	15.15	5.41438	15.02	5.56526	16.72	Detected	17.61	4.6909	17.46	4.87693	17.49	Detected	19.3	4.19387	20.73	3.95447	20.57	Detected	CITOSWAB
143	Positive sample	15.91	5.19087	15.77	5.35368	16.99	Detected	16.69	4.96147	16.69	5.09415	17.24	Detected	19.82	4.04094	22.71	3.39591	20.45	Detected	CITOSWAB
144	Positive sample	7.58	7.64072	7.52	7.68101	16.97	Detected	9.8	6.98782	9.69	7.06885	16.87	Detected	11.46	6.49961	12.83	6.18306	15.83	Detected	CITOSWAB
145	Positive sample	21.68	3.49391	21.89	3.62723	17.69	Detected	24.78	2.5822	24	3.032	17.7	Detected	Neg	Neg	26.88	2.21955	22.11	Detected (1)	VTM
146	Positive sample	14.6	5.57614	14.48	5.71759	16.97	Detected	16.7	4.95853	16.61	5.11672	17.25	Detected	17.03	4.86148	19.37	4.33812	19.84	Detected	UTM-RT
147	Positive sample	22.84	3.15276	23.02	3.30846	17.91	Detected	24.57	2.64396	25.68	2.55807	17.63	Detected	Neg	Neg	Neg	Neg	19.47	Not Detected	UTM-RT
148	Positive sample	14.04	5.74084	13.9	5.88121	16.9	Detected	16.13	5.12617	15.97	5.29726	17.52	Detected	15.56	5.2938	17.55	4.85154	17.69	Detected	UTM-RT
149	Positive sample	12.73	6.12611	12.65	6.23384	16.4	Detected	12.98	6.05258	12.88	6.16895	16.68	Detected	15.11	5.42615	17	5.0067	19.12	Detected	UTM-RT
150	Positive sample	14.46	5.61731	14.46	5.72323	17.04	Detected	16.43	5.03794	16.1	5.26059	17.08	Detected	17.77	4.64384	19.63	4.26478	19	Detected	UTM-RT
151	Positive sample	9.63	7.03782	9.74	7.05475	16.78	Detected	10.17	6.879	10.43	6.8601	16.79	Detected	12.07	6.32021	14.15	5.81068	16.22	Detected	UTM-RT
152	Positive sample	13.22	5.982	13.02	6.12946	16.76	Detected	15.25	5.38497	15.08	5.54833	16.92	Detected	15.85	5.20851	18.36	4.62304	19.52	Detected	UTM-RT
153	Positive sample	12.74	6.12317	12.6	6.24794	21.76	Detected	10.28	6.84665	10.11	6.95037	16.9	Detected	11.51	6.48491	12.98	6.14074	15.91	Detected	CITOSWAB
154	Positive sample	13.65	5.85553	13.53	5.98559	16.98	Detected	15.95	5.1791	15.81	5.3424	17.14	Detected	16.88	4.90559	19.06	4.42557	21.16	Detected	UTM-RT
155	Positive sample	7	7.8113	6	8.1098	17.63	Detected	8.13	7.47897	8.04	7.53432	17.07	Detected	8.7	7.31133	10.45	6.85446	12.97	Detected	UTM-RT
156	Positive sample	13.57	5.87906	13.53	5.98559	16.49	Detected	11.47	6.49667	11.3	6.61467	16.81	Detected	13.23	5.97906	14.95	5.58501	17.51	Detected	CITOSWAB
157	Positive sample	17.04	4.85854	16.89	5.03773	17.57	Detected	18.53	4.42033	18.06	4.70767	17.57	Detected	18.9	4.31151	20.1	4.13219	18.12	Detected	UTM-RT
158	Positive sample	20.15	3.94388	19.81	4.214	17.78	Detected	22.05	3.38509	21.86	3.63569	17.68	Detected	22.1	3.37039	24.79	2.80914	18.62	Detected	UTM-RT
159	Positive sample	13.47	5.90847	13.31	6.04765	16.65	Detected	15.61	5.2791	15.57	5.4101	17.04	Detected	15.77	5.23204	18.13	4.68793	20.85	Detected	UTM-RT
160	Positive sample	12.8	6.10552	12.78	6.19716	16.44	Detected	15.11	5.42615	15.11	5.53987	16.76	Detected	14.63	5.56732	16.76	5.0744	18.94	Detected	UTM-RT
161	Positive sample	15.27	5.37909	15.2	5.51448	16.77	Detected	18.05	4.56149	17.99	4.72742	17.59	Detected	18.76	4.35268	19.64	4.26196	19.97	Detected	VTM
162	Positive sample	16.78	4.935	16.57	5.128	17.16	Detected	17.79	4.63796	17.67	4.81769	17.47	Detected	19.9	4.01741	21.89	3.62723	20.68	Detected	CITOSWAB
163	Positive sample	6.69	7.90247	6.62	7.9349	17.16	Detected	8.78	7.2878	8.8	7.31992	17.05	Detected	10.58	6.75842	11.34	6.60339	14.45	Detected	CITOSWAB
164	Positive sample	12.92	6.07023	12.8	6.19152	16.46	Detected	13.9	5.78201	13.73	5.92917	16.66	Detected	17.01	4.86736	18.66	4.53841	20.36	Detected	CITOSWAB
165	Positive sample	10.47	6.79077	10.27	6.90523	16.9	Detected	12.54	6.18199	12.49	6.27897	16.56	Detected	14.4	5.63496	16.43	5.1675	19.15	Detected	UTM-RT
166	Positive sample	11.63	6.44962	11.53	6.54979	16.74	Detected	13.69	5.84377	13.57	5.9743	16.65	Detected	13.9	5.78201	16.02	5.28316	17.63	Detected	UTM-RT
167	Positive sample	11.93	6.36139	11.94	6.43413	16.3	Detected	13.82	5.80554	13.84	5.89814	16.73	Detected	14.66	5.55849	16.86	5.04619	18.9	Detected	CITOSWAB
168	Positive sample	13.16	5.99964	13.2	6.07868	16.55	Detected	15.3	5.37027	15.32	5.48063	16.81	Detected	16.81	4.92618	18.54	4.57227	19.86	Detected	CITOSWAB
169	Positive sample	7.11	7.77895	6.92	7.85027	17.04	Detected	8.81	7.27898	8.71	7.34531	16.82	Detected	10.58	6.75842	12.12	6.38335	14.81	Detected	CITOSWAB
170	Positive sample	17.52	4.71737	17.49	4.86847	17.3	Detected	19.51	4.13211	19.09	4.41711	17.57	Detected	20.58	3.81742	21.75	3.66673	23.55	Detected	CITOSWAB
171	Positive sample	17.6	4.69384	17.56	4.84872	17.41	Detected	19.3	4.19387	19.09	4.41711	17.68	Detected	21.87	3.43803	23.47	3.18151	21.39	Detected	VTM
172	Positive sample	7.45	7.67895	7.13	7.79103	17.26	Detected	8.13	7.47897	8.09	7.52021	17.71	Detected	10.9	6.66431	12.81	6.1887	15.93	Detected	CITOSWAB
173	Positive sample	8.13	7.47897	8.05	7.53149	16.98	Detected	10.1	6.89959	9.98	6.98704	16.87	Detected	10.94	6.65255	12.55	6.26205	14.39	Detected	VTM
174	Positive sample	14.93	5.47909	14.88	5.60475	16.85	Detected	17.09	4.84383	17.09	4.98131	17.34	Detected	18.17	4.5262	19.8	4.21682	19.7	Detected	CITOSWAB
175	Positive sample	15.82	5.21734	15.71	5.37061	16.99	Detected	17.03	4.86148	16.93	5.02645	17.1	Detected	20.18	3.93506	22.22	3.53414	20.48	Detected	CITOSWAB
176	Positive sample	17.68	4.67031	17.59	4.84026	17.58	Detected	19.31	4.19093	19.05	4.4284	17.7	Detected	20.53	3.83213	21.71	3.67801	19.39	Detected	CITOSWAB
177	Positive sample	14.52	5.59967	14.31	5.76555	16.99	Detected	16.27	5.08499	16.14	5.24931	17.15	Detected	17.47	4.73207	18.33	4.63151	20.83	Detected	CITOSWAB
178	Positive sample	19.2	4.22328	19.06	4.42557	17.6	Detected	20.78	3.7586	20.5	4.01935	17.74	Detected	21.4	3.57626	22.97	3.32256	21.72	Detected	CITOSWAB
179	Positive sample	6.96	7.82306	7.01	7.82488	17.52	Detected	8.58	7.34662	8.58	7.38198	17.03	Detected	10.64	6.74078	11.46	6.56953	13.5	Detected	VTM
180	Positive sample	18.53	4.42033	18.44	4.60048	17.8	Detected	19.04	4.27034	18.84	4.48764	17.67	Detected	21.5	3.54685	24.1	3.00379	21.91	Detected	CITOSWAB
181	Positive sample	15.14	5.41733	14.08	5.83043	17.53	Detected	17.24	4.79972	16.04	5.27752	17.41	Detected	22.04	3.38804	21.85	3.63851	21.97	Detected	CITOSWAB
182	Positive sample	12.76	6.11728	12.75	6.20563	16.54	Detected	13.3	5.95847	13.47	6.00251	16.43	Detected	14.48	5.61143	15.87	5.32547	17.76	Detected	UTM-RT
183	Positive sample	17.91	4.60267	17.76	4.7923	17.57	Detected	19.71	4.07329	19.42	4.32402	17.71	Detected	20.08	3.96447	23.92	3.05457	20.63	Detected	UTM-RT
184	Positive sample	17.16	4.82324	16.08	5.26623	17.53	Detected	18.83	4.3321	17.72	4.80359	17.48	Detected	21.14	3.65273	21.18	3.82752	20.39	Detected	CITOSWAB
185	Positive sample	8.81	7.27898	8.72	7.34249	16.91	Detected	10.78	6.6996	10.77	6.76418	16.64	Detected	12.88	6.08199	14.57	5.6922	17.45	Detected	CITOSWAB
186	Negative sample	Neg	Neg	Neg	Neg	16.58	Not detected	Neg	Neg	Neg	Neg	Neg	Not detected	Neg	Neg	Neg	Neg	22.82	Not Detected	CITOSWAB
187	Negative sample	Neg	Neg	Neg	Neg	18.48	Not detected	Neg	Neg	Neg	Neg	Neg	Not detected	Neg	Neg	Neg	Neg	19.49	Not Detected	VTM
188	Negative sample	Neg	Neg	Neg	Neg	18.21	Not detected	Neg	Neg	Neg	Neg	Neg	Not detected	Neg	Neg	Neg	Neg	21.67	Not Detected	UTM-RT
189	Negative sample	Neg	Neg	Neg	Neg	18.65	Not detected	Neg	Neg	Neg	Neg	Neg	Not detected	Neg	Neg	Neg	Neg	20.01	Not Detected	VTM
190	Negative sample	Neg	Neg	Neg	Neg	18.82	Not detected	Neg	Neg	Neg	Neg	Neg	Not detected	Neg	Neg	Neg	Neg	21.32	Not Detected	UTM-RT
191	Negative sample	Neg	Neg	Neg	Neg	18.65	Not detected	Neg	Neg	Neg	Neg	Neg	Not detected	Neg	Neg	Neg	Neg	17.01	Not Detected	VTM
192	Negative sample	Neg	Neg	Neg	Neg	16.72	Not detected	Neg	Neg	Neg	Neg	Neg	Not detected	Neg	Neg	Neg	Neg	24.4	Not Detected	CITOSWAB
193	Negative sample	Neg	Neg	Neg	Neg	16.7	Not detected	Neg	Neg	Neg	Neg	Neg	Not detected	Neg	Neg	Neg	Neg	19.3	Not Detected	VTM
194	Negative sample	Neg	Neg	Neg	Neg	18.33	Not detected	Neg	Neg	Neg	Neg	Neg	Not detected	Neg	Neg	Neg	Neg	19.84	Not Detected	UTM-RT
195	Negative sample	Neg	Neg	Neg	Neg	18.32	Not detected	Neg	Neg	Neg	Neg	Neg	Not detected	Neg	Neg	Neg	Neg	19.94	Not Detected	VTM
196	Negative sample	Neg	Neg	Neg	Neg	18.96	Not detected	Neg	Neg	Neg	Neg	Neg	Not detected	Neg	Neg	Neg	Neg	22.19	Not Detected	UTM-RT
197	Negative sample	Neg	Neg	Neg	Neg	18.69	Not detected	Neg	Neg	Neg	Neg	Neg	Not detected	Neg	Neg	Neg	Neg	19.81	Not Detected	VTM
198	Negative sample	Neg	Neg	Neg	Neg	18.44	Not detected	Neg	Neg	Neg	Neg	Neg	Not detected	Neg	Neg	Neg	Neg	24.3	Not Detected	CITOSWAB
199	Negative sample	Neg	Neg	Neg	Neg	18.59	Not detected	Neg	Neg	Neg	Neg	Neg	Not detected	Neg	Neg	Neg	Neg	19.58	Not Detected	VTM
200	Negative sample	Neg	Neg	Neg	Neg	16.3	Not detected	Neg	Neg	Neg	Neg	Neg	Not detected	Neg	Neg	Neg	Neg	20.22	Not Detected	VTM
201	Negative sample	Neg	Neg	Neg	Neg	16.55	Not detected	Neg	Neg	Neg	Neg	Neg	Not detected	Neg	Neg	Neg	Neg	19.54	Not Detected	UTM-RT
202	Negative sample	Neg	Neg	Neg	Neg	18.44	Not detected	Neg	Neg	Neg	Neg	Neg	Not detected	Neg	Neg	Neg	Neg	18.9	Not Detected	VTM
203	Negative sample	Neg	Neg	Neg	Neg	18.3	Not detected	Neg	Neg	Neg	Neg	Neg	Not detected	Neg	Neg	Neg	Neg	26.57	Not Detected	UTM-RT
204	Negative sample	Neg	Neg	Neg	Neg	18.76	Not detected	Neg	Neg	Neg	Neg	Neg	Not detected	Neg	Neg	Neg	Neg	19.17	Not Detected	VTM
205	Negative sample	Neg	Neg	Neg	Neg	18.63	Not detected	Neg	Neg	Neg	Neg	Neg	Not detected	Neg	Neg	Neg	Neg	21.95	Not Detected	CITOSWAB
206	Negative sample	Neg	Neg	Neg	Neg	18.59	Not detected	Neg	Neg	Neg	Neg	Neg	Not detected	Neg	Neg	Neg	Neg	17.6	Not Detected	VTM
207	Negative sample	Neg	Neg	Neg	Neg	18.75	Not detected	Neg	Neg	Neg	Neg	Neg	Not detected	Neg	Neg	Neg	Neg	18.96	Not Detected	UTM-RT
208	Negative sample	Neg	Neg	Neg	Neg	16.43	Not detected	Neg	Neg	Neg	Neg	Neg	Not detected	Neg	Neg	Neg	Neg	25.48	Not Detected	CITOSWAB
209	Negative sample	Neg	Neg	Neg	Neg	16.7	Not detected	Neg	Neg	Neg	Neg	Neg	Not detected	Neg	Neg	Neg	Neg	21.17	Not Detected	UTM-RT
210	Negative sample	Neg	Neg	Neg	Neg	17.94	Not detected	Neg	Neg	Neg	Neg	Neg	Not detected	Neg	Neg	Neg	Neg	24.97	Not Detected	CITOSWAB
211	Negative sample	Neg	Neg	Neg	Neg	18.1	Not detected	Neg	Neg	Neg	Neg	Neg	Not detected	Neg	Neg	Neg	Neg	23.05	Not Detected	UTM-RT
212	Negative sample	Neg	Neg	Neg	Neg	18.34	Not detected	Neg	Neg	Neg	Neg	Neg	Not detected	Neg	Neg	Neg	Neg	23.06	Not Detected	CITOSWAB
213	Negative sample	Neg	Neg	Neg	Neg	18.84	Not detected	Neg	Neg	Neg	Neg	Neg	Not detected	Neg	Neg	Neg	Neg	23.54	Not Detected	VTM
214	Negative sample	Neg	Neg	Neg	Neg	18.07	Not detected	Neg	Neg	Neg	Neg	Neg	Not detected	Neg	Neg	Neg	Neg	19.06	Not Detected	CITOSWAB
215	Negative sample	Neg	Neg	Neg	Neg	18.87	Not detected	Neg	Neg	Neg	Neg	Neg	Not detected	Neg	Neg	Neg	Neg	19.43	Not Detected	VTM
216	Negative sample	Neg	Neg	Neg	Neg	16.8	Not detected	Neg	Neg	Neg	Neg	Neg	Not detected	Neg	Neg	Neg	Neg	24.01	Not Detected	UTM-RT
217	Negative sample	Neg	Neg	Neg	Neg	16.51	Not detected	Neg	Neg	Neg	Neg	Neg	Not detected	Neg	Neg	Neg	Neg	24.19	Not Detected	CITOSWAB
218	Negative sample	Neg	Neg	Neg	Neg	18.23	Not detected	Neg	Neg	Neg	Neg	Neg	Not detected	Neg	Neg	Neg	Neg	20.27	Not Detected	UTM-RT
219	Negative sample	Neg	Neg	Neg	Neg	17.93	Not detected	Neg	Neg	Neg	Neg	Neg	Not detected	Neg	Neg	Neg	Neg	21.62	Not Detected	CITOSWAB
220	Negative sample	Neg	Neg	Neg	Neg	18.83	Not detected	Neg	Neg	Neg	Neg	Neg	Not detected	Neg	Neg	Neg	Neg	22.71	Not Detected	UTM-RT
221	Negative sample	Neg	Neg	Neg	Neg	18.61	Not detected	Neg	Neg	Neg	Neg	Neg	Not detected	Neg	Neg	Neg	Neg	24.2	Not Detected	CITOSWAB
222	Negative sample	Neg	Neg	Neg	Neg	18.69	Not detected	Neg	Neg	Neg	Neg	Neg	Not detected	Neg	Neg	Neg	Neg	20.52	Not Detected	UTM-RT
223	Negative sample	Neg	Neg	Neg	Neg	18.48	Not detected	Neg	Neg	Neg	Neg	Neg	Not detected	Neg	Neg	Neg	Neg	21.62	Not Detected	CITOSWAB
224	Negative sample	Neg	Neg	Neg	Neg	15.93	Not detected	Neg	Neg	Neg	Neg	Neg	Not detected	Neg	Neg	Neg	Neg	24.42	Not Detected	CITOSWAB
225	Negative sample	Neg	Neg	Neg	Neg	16.24	Not detected	Neg	Neg	Neg	Neg	Neg	Not detected	Neg	Neg	Neg	Neg	21.53	Not Detected	UTM-RT
226	Negative sample	Neg	Neg	Neg	Neg	17.75	Not detected	Neg	Neg	Neg	Neg	Neg	Not detected	Neg	Neg	Neg	Neg	24.14	Not Detected	CITOSWAB
227	Negative sample	Neg	Neg	Neg	Neg	17.81	Not detected	Neg	Neg	Neg	Neg	Neg	Not detected	Neg	Neg	Neg	Neg	20.87	Not Detected	UTM-RT
228	Negative sample	Neg	Neg	Neg	Neg	18.77	Not detected	Neg	Neg	Neg	Neg	Neg	Not detected	Neg	Neg	Neg	Neg	21.07	Not Detected	CITOSWAB
229	Negative sample	Neg	Neg	Neg	Neg	19.2	Not detected	Neg	Neg	Neg	Neg	Neg	Not detected	Neg	Neg	Neg	Neg	22.48	Not Detected	UTM-RT
230	Negative sample	Neg	Neg	Neg	Neg	18.59	Not detected	Neg	Neg	Neg	Neg	Neg	Not detected	Neg	Neg	Neg	Neg	21.14	Not Detected	CITOSWAB
231	Negative sample	Neg	Neg	Neg	Neg	18.72	Not detected	Neg	Neg	Neg	Neg	Neg	Not detected	Neg	Neg	Neg	Neg	24.27	Not Detected	UTM-RT
232	Negative sample	Neg	Neg	Neg	Neg	15.95	Not detected	Neg	Neg	Neg	Neg	Neg	Not detected	Neg	Neg	Neg	Neg	20.88	Not Detected	UTM-RT
233	Negative sample	Neg	Neg	Neg	Neg	15.79	Not detected	Neg	Neg	Neg	Neg	Neg	Not detected	Neg	Neg	Neg	Neg	25.69	Not Detected	CITOSWAB
234	Negative sample	Neg	Neg	Neg	Neg	17.67	Not detected	Neg	Neg	Neg	Neg	Neg	Not detected	Neg	Neg	Neg	Neg	23.55	Not Detected	UTM-RT
235	Negative sample	Neg	Neg	Neg	Neg	17.78	Not detected	Neg	Neg	Neg	Neg	Neg	Not detected	Neg	Neg	Neg	Neg	21.51	Not Detected	CITOSWAB
236	Negative sample	Neg	Neg	Neg	Neg	19.12	Not detected	Neg	Neg	Neg	Neg	Neg	Not detected	Neg	Neg	Neg	Neg	22.49	Not Detected	UTM-RT
237	Negative sample	Neg	Neg	Neg	Neg	18.65	Not detected	Neg	Neg	Neg	Neg	Neg	Not detected	Neg	Neg	Neg	Neg	23.02	Not Detected	CITOSWAB
238	Negative sample	Neg	Neg	Neg	Neg	18.84	Not detected	Neg	Neg	Neg	Neg	Neg	Not detected	Neg	Neg	Neg	Neg	21.57	Not Detected	UTM-RT
239	Negative sample	Neg	Neg	Neg	Neg	18.64	Not detected	Neg	Neg	Neg	Neg	Neg	Not detected	Neg	Neg	Neg	Neg	25.42	Not Detected	CITOSWAB
240	Negative sample	Neg	Neg	Neg	Neg	15.28	Not detected	Neg	Neg	Neg	Neg	Neg	Not detected	Neg	Neg	Neg	Neg	22.85	Not Detected	CITOSWAB
241	Negative sample	Neg	Neg	Neg	Neg	15.74	Not detected	Neg	Neg	Neg	Neg	Neg	Not detected	Neg	Neg	Neg	Neg	19.05	Not Detected	UTM-RT
242	Negative sample	Neg	Neg	Neg	Neg	17.6	Not detected	Neg	Neg	Neg	Neg	Neg	Not detected	Neg	Neg	Neg	Neg	26.61	Not Detected	CITOSWAB
243	Negative sample	Neg	Neg	Neg	Neg	17.65	Not detected	Neg	Neg	Neg	Neg	Neg	Not detected	Neg	Neg	Neg	Neg	19.91	Not Detected	UTM-RT
244	Negative sample	Neg	Neg	Neg	Neg	18.8	Not detected	Neg	Neg	Neg	Neg	Neg	Not detected	Neg	Neg	Neg	Neg	21.44	Not Detected	CITOSWAB
245	Negative sample	Neg	Neg	Neg	Neg	19.16	Not detected	Neg	Neg	Neg	Neg	Neg	Not detected	Neg	Neg	Neg	Neg	20.1	Not Detected	UTM-RT
246	Negative sample	Neg	Neg	Neg	Neg	18.63	Not detected	Neg	Neg	Neg	Neg	Neg	Not detected	Neg	Neg	Neg	Neg	21.72	Not Detected	CITOSWAB
247	Negative sample	Neg	Neg	Neg	Neg	18.77	Not detected	Neg	Neg	Neg	Neg	Neg	Not detected	Neg	Neg	Neg	Neg	21.16	Not Detected	UTM-RT
248	Negative sample	Neg	Neg	Neg	Neg	15.74	Not detected	Neg	Neg	Neg	Neg	Neg	Not detected	Neg	Neg	Neg	Neg	22.01	Not Detected	UTM-RT
249	Negative sample	Neg	Neg	Neg	Neg	15.97	Not detected	Neg	Neg	Neg	Neg	Neg	Not detected	Neg	Neg	Neg	Neg	21.43	Not Detected	CITOSWAB
250	Negative sample	Neg	Neg	Neg	Neg	17.63	Not detected	Neg	Neg	Neg	Neg	Neg	Not detected	Neg	Neg	Neg	Neg	23.8	Not Detected	UTM-RT
251	Negative sample	Neg	Neg	Neg	Neg	17.58	Not detected	Neg	Neg	Neg	Neg	Neg	Not detected	Neg	Neg	Neg	Neg	21.64	Not Detected	CITOSWAB
252	Negative sample	Neg	Neg	Neg	Neg	18.88	Not detected	Neg	Neg	Neg	Neg	Neg	Not detected	Neg	Neg	Neg	Neg	20.89	Not Detected	UTM-RT
253	Negative sample	Neg	Neg	Neg	Neg	18.85	Not detected	Neg	Neg	Neg	Neg	Neg	Not detected	Neg	Neg	Neg	Neg	24.57	Not Detected	CITOSWAB
254	Negative sample	Neg	Neg	Neg	Neg	18.99	Not detected	Neg	Neg	Neg	Neg	Neg	Not detected	Neg	Neg	Neg	Neg	22	Not Detected	UTM-RT
255	Negative sample	Neg	Neg	Neg	Neg	18.73	Not detected	Neg	Neg	Neg	Neg	Neg	Not detected	Neg	Neg	Neg	Neg	20.93	Not Detected	CITOSWAB
256	Negative sample	Neg	Neg	Neg	Neg	15.56	Not detected	Neg	Neg	Neg	Neg	Neg	Not detected	Neg	Neg	Neg	Neg	21.85	Not Detected	CITOSWAB
257	Negative sample	Neg	Neg	Neg	Neg	17.53	Not detected	Neg	Neg	Neg	Neg	Neg	Not detected	Neg	Neg	Neg	Neg	24.47	Not Detected	CITOSWAB
258	Negative sample	Neg	Neg	Neg	Neg	15.86	Not detected	Neg	Neg	Neg	Neg	Neg	Not detected	Neg	Neg	Neg	Neg	25.21	Not Detected	UTM-RT
259	Negative sample	Neg	Neg	Neg	Neg	18.47	Not detected	Neg	Neg	Neg	Neg	Neg	Not detected	Neg	Neg	Neg	Neg	21.25	Not Detected	CITOSWAB
260	Negative sample	Neg	Neg	Neg	Neg	18.84	Not detected	Neg	Neg	Neg	Neg	Neg	Not detected	Neg	Neg	Neg	Neg	25.91	Not Detected	UTM-RT
261	Negative sample	Neg	Neg	Neg	Neg	19.07	Not detected	Neg	Neg	Neg	Neg	Neg	Not detected	Neg	Neg	Neg	Neg	21.12	Not Detected	UTM-RT
262	Negative sample	Neg	Neg	Neg	Neg	16.08	Not detected	Neg	Neg	Neg	Neg	Neg	Not detected	Neg	Neg	Neg	Neg	24.69	Not Detected	UTM-RT
263	Negative sample	Neg	Neg	Neg	Neg	15.68	Not detected	Neg	Neg	Neg	Neg	Neg	Not detected	Neg	Neg	Neg	Neg	21.33	Not Detected	CITOSWAB
264	Negative sample	Neg	Neg	Neg	Neg	17.94	Not detected	Neg	Neg	Neg	Neg	Neg	Not detected	Neg	Neg	Neg	Neg	26.29	Not Detected	UTM-RT
265	Negative sample	Neg	Neg	Neg	Neg	17.73	Not detected	Neg	Neg	Neg	Neg	Neg	Not detected	Neg	Neg	Neg	Neg	20.17	Not Detected	CITOSWAB
266	Negative sample	Neg	Neg	Neg	Neg	19.02	Not detected	Neg	Neg	Neg	Neg	Neg	Not detected	Neg	Neg	Neg	Neg	23.73	Not Detected	UTM-RT
267	Negative sample	Neg	Neg	Neg	Neg	19.03	Not detected	Neg	Neg	Neg	Neg	Neg	Not detected	Neg	Neg	Neg	Neg	21.69	Not Detected	CITOSWAB
268	Negative sample	Neg	Neg	Neg	Neg	19.12	Not detected	Neg	Neg	Neg	Neg	Neg	Not detected	Neg	Neg	Neg	Neg	23.34	Not Detected	UTM-RT
269	Negative sample	Neg	Neg	Neg	Neg	18.98	Not detected	Neg	Neg	Neg	Neg	Neg	Not detected	Neg	Neg	Neg	Neg	24.01	Not Detected	CITOSWAB
270	Negative sample	Neg	Neg	Neg	Neg	15.87	Not detected	Neg	Neg	Neg	Neg	Neg	Not detected	Neg	Neg	Neg	Neg	25.61	Not Detected	CITOSWAB
271	Negative sample	Neg	Neg	Neg	Neg	15.87	Not detected	Neg	Neg	Neg	Neg	Neg	Not detected	Neg	Neg	Neg	Neg	22.93	Not Detected	UTM-RT
272	Negative sample	Neg	Neg	Neg	Neg	17.88	Not detected	Neg	Neg	Neg	Neg	Neg	Not detected	Neg	Neg	Neg	Neg	22.09	Not Detected	CITOSWAB
273	Negative sample	Neg	Neg	Neg	Neg	17.99	Not detected	Neg	Neg	Neg	Neg	Neg	Not detected	Neg	Neg	Neg	Neg	19.94	Not Detected	UTM-RT
274	Negative sample	Neg	Neg	Neg	Neg	18.93	Not detected	Neg	Neg	Neg	Neg	Neg	Not detected	Neg	Neg	Neg	Neg	22.71	Not Detected	CITOSWAB
275	Negative sample	Neg	Neg	Neg	Neg	19.19	Not detected	Neg	Neg	Neg	Neg	Neg	Not detected	Neg	Neg	Neg	Neg	20.45	Not Detected	UTM-RT
276	Negative sample	Neg	Neg	Neg	Neg	18.78	Not detected	Neg	Neg	Neg	Neg	Neg	Not detected	Neg	Neg	Neg	Neg	22.21	Not Detected	CITOSWAB
277	Negative sample	Neg	Neg	Neg	Neg	19.14	Not detected	Neg	Neg	Neg	Neg	Neg	Not detected	Neg	Neg	Neg	Neg	22.82	Not Detected	CITOSWAB
278	Negative sample	Neg	Neg	Neg	Neg	17.83	Not detected	Neg	Neg	Neg	Neg	Neg	Not detected	Neg	Neg	Neg	Neg	22.42	Not Detected	UTM-RT
279	Negative sample	Neg	Neg	Neg	Neg	17.31	Not detected	Neg	Neg	Neg	Neg	Neg	Not detected	Neg	Neg	Neg	Neg	23.6	Not Detected	VTM
280	Negative sample	Neg	Neg	Neg	Neg	17.77	Not detected	Neg	Neg	Neg	Neg	Neg	Not detected	Neg	Neg	Neg	Neg	22.84	Not Detected	UTM-RT
281	Negative sample	Neg	Neg	Neg	Neg	17.23	Not detected	Neg	Neg	Neg	Neg	Neg	Not detected	Neg	Neg	Neg	Neg	21.18	Not Detected	VTM
282	Negative sample	Neg	Neg	Neg	Neg	17.54	Not detected	Neg	Neg	Neg	Neg	Neg	Not detected	Neg	Neg	Neg	Neg	22.43	Not Detected	UTM-RT
283	Negative sample	Neg	Neg	Neg	Neg	17.52	Not detected	Neg	Neg	Neg	Neg	Neg	Not detected	Neg	Neg	Neg	Neg	26.91	Not Detected	CITOSWAB
284	Negative sample	Neg	Neg	Neg	Neg	17.48	Not detected	Neg	Neg	Neg	Neg	Neg	Not detected	Neg	Neg	Neg	Neg	23.66	Not Detected	CITOSWAB
285	Negative sample	Neg	Neg	Neg	Neg	17.93	Not detected	Neg	Neg	Neg	Neg	Neg	Not detected	Neg	Neg	Neg	Neg	20.93	Not Detected	UTM-RT
286	Negative sample	Neg	Neg	Neg	Neg	17.11	Not detected	Neg	Neg	Neg	Neg	Neg	Not detected	Neg	Neg	Neg	Neg	22.94	Not Detected	VTM
287	Negative sample	Neg	Neg	Neg	Neg	17.35	Not detected	Neg	Neg	Neg	Neg	Neg	Not detected	Neg	Neg	Neg	Neg	21.53	Not Detected	UTM-RT
288	Negative sample	Neg	Neg	Neg	Neg	17.47	Not detected	Neg	Neg	Neg	Neg	Neg	Not detected	Neg	Neg	Neg	Neg	24.73	Not Detected	CITOSWAB
289	Negative sample	Neg	Neg	Neg	Neg	17.57	Not detected	Neg	Neg	Neg	Neg	Neg	Not detected	Neg	Neg	Neg	Neg	21.75	Not Detected	UTM-RT
290	Negative sample	Neg	Neg	Neg	Neg	17.44	Not detected	Neg	Neg	Neg	Neg	Neg	Not detected	Neg	Neg	Neg	Neg	22.81	Not Detected	CITOSWAB
291	Negative sample	Neg	Neg	Neg	Neg	17.7	Not detected	Neg	Neg	Neg	Neg	Neg	Not detected	Neg	Neg	Neg	Neg	23.3	Not Detected	CITOSWAB
292	Negative sample	Neg	Neg	Neg	Neg	17.61	Not detected	Neg	Neg	Neg	Neg	Neg	Not detected	Neg	Neg	Neg	Neg	25.47	Not Detected	CITOSWAB
293	Negative sample	Neg	Neg	Neg	Neg	17.44	Not detected	Neg	Neg	Neg	Neg	Neg	Not detected	Neg	Neg	Neg	Neg	24.67	Not Detected	CITOSWAB
294	Negative sample	Neg	Neg	Neg	Neg	17.31	Not detected	Neg	Neg	Neg	Neg	Neg	Not detected	Neg	Neg	Neg	Neg	23.4	Not Detected	CITOSWAB
295	Negative sample	Neg	Neg	Neg	Neg	17.46	Not detected	Neg	Neg	Neg	Neg	Neg	Not detected	Neg	Neg	Neg	Neg	24.7	Not Detected	CITOSWAB
296	Negative sample	Neg	Neg	Neg	Neg	17.64	Not detected	Neg	Neg	Neg	Neg	Neg	Not detected	Neg	Neg	Neg	Neg	22.32	Not Detected	CITOSWAB
297	Negative sample	Neg	Neg	Neg	Neg	17.63	Not detected	Neg	Neg	Neg	Neg	Neg	Not detected	Neg	Neg	Neg	Neg	20.87	Not Detected	VTM
298	Negative sample	Neg	Neg	Neg	Neg	18.32	Not detected	Neg	Neg	Neg	Neg	Neg	Not detected	Neg	Neg	Neg	Neg	24.45	Not Detected	VTM
299	Negative sample	Neg	Neg	Neg	Neg	20.05	Not detected	Neg	Neg	Neg	Neg	Neg	Not detected	Neg	Neg	Neg	Neg	21.86	Not Detected	CITOSWAB
300	Negative sample	Neg	Neg	Neg	Neg	17.2	Not detected	Neg	Neg	Neg	Neg	Neg	Not detected	Neg	Neg	Neg	Neg	24.08	Not Detected	VTM
301	Negative sample	Neg	Neg	Neg	Neg	17.33	Not detected	Neg	Neg	Neg	Neg	Neg	Not detected	Neg	Neg	Neg	Neg	21.76	Not Detected	UTM-RT
302	Negative sample	Neg	Neg	Neg	Neg	17.05	Not detected	Neg	Neg	Neg	Neg	Neg	Not detected	Neg	Neg	Neg	Neg	21.85	Not Detected	VTM
303	Negative sample	Neg	Neg	Neg	Neg	17.3	Not detected	Neg	Neg	Neg	Neg	Neg	Not detected	Neg	Neg	Neg	Neg	23.54	Not Detected	VTM
304	Negative sample	Neg	Neg	Neg	Neg	17.31	Not detected	Neg	Neg	Neg	Neg	Neg	Not detected	Neg	Neg	Neg	Neg	23.75	Not Detected	VTM
305	Negative sample	Neg	Neg	Neg	Neg	17.11	Not detected	Neg	Neg	Neg	Neg	Neg	Not detected	Neg	Neg	Neg	Neg	24.27	Not Detected	VTM
306	Negative sample	Neg	Neg	Neg	Neg	17.13	Not detected	Neg	Neg	Neg	Neg	Neg	Not detected	Neg	Neg	Neg	Neg	21.78	Not Detected	VTM
307	Negative sample	Neg	Neg	Neg	Neg	17.24	Not detected	Neg	Neg	Neg	Neg	Neg	Not detected	Neg	Neg	Neg	Neg	25.7	Not Detected	VTM
308	Negative sample	Neg	Neg	Neg	Neg	17.66	Not detected	Neg	Neg	Neg	Neg	Neg	Not detected	Neg	Neg	Neg	Neg	23.94	Not Detected	CITOSWAB
309	Negative sample	Neg	Neg	Neg	Neg	17.55	Not detected	Neg	Neg	Neg	Neg	Neg	Not detected	Neg	Neg	Neg	Neg	23.12	Not Detected	VTM
310	Negative sample	Neg	Neg	Neg	Neg	17.59	Not detected	Neg	Neg	Neg	Neg	Neg	Not detected	Neg	Neg	Neg	Neg	23.58	Not Detected	VTM
311	Negative sample	Neg	Neg	Neg	Neg	17.45	Not detected	Neg	Neg	Neg	Neg	Neg	Not detected	Neg	Neg	Neg	Neg	22.3	Not Detected	VTM
312	Negative sample	Neg	Neg	Neg	Neg	17.43	Not detected	Neg	Neg	Neg	Neg	Neg	Not detected	Neg	Neg	Neg	Neg	23.19	Not Detected	VTM
313	Negative sample	Neg	Neg	Neg	Neg	17.86	Not detected	Neg	Neg	Neg	Neg	Neg	Not detected	Neg	Neg	Neg	Neg	23.7	Not Detected	VTM
314	Negative sample	Neg	Neg	Neg	Neg	17.42	Not detected	Neg	Neg	Neg	Neg	Neg	Not detected	Neg	Neg	Neg	Neg	21.4	Not Detected	VTM
315	Negative sample	Neg	Neg	Neg	Neg	17.48	Not detected	Neg	Neg	Neg	Neg	Neg	Not detected	Neg	Neg	Neg	Neg	22.86	Not Detected	VTM
316	Negative sample	Neg	Neg	Neg	Neg	17.3	Not detected	Neg	Neg	Neg	Neg	Neg	Not detected	Neg	Neg	Neg	Neg	22.98	Not Detected	VTM
317	Negative sample	Neg	Neg	Neg	Neg	17.52	Not detected	Neg	Neg	Neg	Neg	Neg	Not detected	Neg	Neg	Neg	Neg	23.25	Not Detected	VTM
318	Negative sample	Neg	Neg	Neg	Neg	17.28	Not detected	Neg	Neg	Neg	Neg	Neg	Not detected	Neg	Neg	Neg	Neg	22.53	Not Detected	VTM
319	Negative sample	Neg	Neg	Neg	Neg	17.54	Not detected	Neg	Neg	Neg	Neg	Neg	Not detected	Neg	Neg	Neg	Neg	24.55	Not Detected	CITOSWAB
320	Negative sample	Neg	Neg	Neg	Neg	17.57	Not detected	Neg	Neg	Neg	Neg	Neg	Not detected	Neg	Neg	Neg	Neg	24.86	Not Detected	CITOSWAB
321	Negative sample	Neg	Neg	Neg	Neg	17.46	Not detected	Neg	Neg	Neg	Neg	Neg	Not detected	Neg	Neg	Neg	Neg	23.99	Not Detected	CITOSWAB
322	Negative sample	Neg	Neg	Neg	Neg	17.66	Not detected	Neg	Neg	Neg	Neg	Neg	Not detected	Neg	Neg	Neg	Neg	24.15	Not Detected	CITOSWAB
323	Negative sample	Neg	Neg	Neg	Neg	17.74	Not detected	Neg	Neg	Neg	Neg	Neg	Not detected	Neg	Neg	Neg	Neg	24.54	Not Detected	CITOSWAB
324	Negative sample	Neg	Neg	Neg	Neg	17.59	Not detected	Neg	Neg	Neg	Neg	Neg	Not detected	Neg	Neg	Neg	Neg	24.32	Not Detected	CITOSWAB
325	Negative sample	Neg	Neg	Neg	Neg	17.82	Not detected	Neg	Neg	Neg	Neg	Neg	Not detected	Neg	Neg	Neg	Neg	23.01	Not Detected	CITOSWAB
326	Negative sample	Neg	Neg	Neg	Neg	17.28	Not detected	Neg	Neg	Neg	Neg	Neg	Not detected	Neg	Neg	Neg	Neg	21.54	Not Detected	VTM
327	Negative sample	Neg	Neg	Neg	Neg	17.61	Not detected	Neg	Neg	Neg	Neg	Neg	Not detected	Neg	Neg	Neg	Neg	21.35	Not Detected	CITOSWAB
328	Negative sample	Neg	Neg	Neg	Neg	17.55	Not detected	Neg	Neg	Neg	Neg	Neg	Not detected	Neg	Neg	Neg	Neg	24.68	Not Detected	CITOSWAB
329	Negative sample	Neg	Neg	Neg	Neg	17.72	Not detected	Neg	Neg	Neg	Neg	Neg	Not detected	Neg	Neg	Neg	Neg	22.44	Not Detected	CITOSWAB
330	Negative sample	Neg	Neg	Neg	Neg	17.5	Not detected	Neg	Neg	Neg	Neg	Neg	Not detected	Neg	Neg	Neg	Neg	21.94	Not Detected	CITOSWAB
331	Negative sample	Neg	Neg	Neg	Neg	17.51	Not detected	Neg	Neg	Neg	Neg	Neg	Not detected	Neg	Neg	Neg	Neg	24.16	Not Detected	CITOSWAB
332	Negative sample	Neg	Neg	Neg	Neg	17.26	Not detected	Neg	Neg	Neg	Neg	Neg	Not detected	Neg	Neg	Neg	Neg	24.2	Not Detected	CITOSWAB
333	Negative sample	Neg	Neg	Neg	Neg	17.44	Not detected	Neg	Neg	Neg	Neg	Neg	Not detected	Neg	Neg	Neg	Neg	24.24	Not Detected	CITOSWAB
334	Negative sample	Neg	Neg	Neg	Neg	17.49	Not detected	Neg	Neg	Neg	Neg	Neg	Not detected	Neg	Neg	Neg	Neg	23.19	Not Detected	VTM
335	Negative sample	Neg	Neg	Neg	Neg	17.57	Not detected	Neg	Neg	Neg	Neg	Neg	Not detected	Neg	Neg	Neg	Neg	22.75	Not Detected	CITOSWAB
336	Negative sample	Neg	Neg	Neg	Neg	17.45	Not detected	Neg	Neg	Neg	Neg	Neg	Not detected	Neg	Neg	Neg	Neg	26	Not Detected	CITOSWAB
337	Negative sample	Neg	Neg	Neg	Neg	17.43	Not detected	Neg	Neg	Neg	Neg	Neg	Not detected	Neg	Neg	Neg	Neg	23.14	Not Detected	CITOSWAB
338	Negative sample	Neg	Neg	Neg	Neg	17.61	Not detected	Neg	Neg	Neg	Neg	Neg	Not detected	Neg	Neg	Neg	Neg	24.21	Not Detected	CITOSWAB
339	Negative sample	Neg	Neg	Neg	Neg	17.67	Not detected	Neg	Neg	Neg	Neg	Neg	Not detected	Neg	Neg	Neg	Neg	23.93	Not Detected	CITOSWAB
340	Negative sample	Neg	Neg	Neg	Neg	17.64	Not detected	Neg	Neg	Neg	Neg	Neg	Not detected	Neg	Neg	Neg	Neg	23.9	Not Detected	CITOSWAB
341	Negative sample	Neg	Neg	Neg	Neg	17.7	Not detected	Neg	Neg	Neg	Neg	Neg	Not detected	Neg	Neg	Neg	Neg	22.87	Not Detected	CITOSWAB
342	Negative sample	Neg	Neg	Neg	Neg	17.5	Not detected	Neg	Neg	Neg	Neg	Neg	Not detected	Neg	Neg	Neg	Neg	0	Not Detected	UTM-RT
343	Negative sample	Neg	Neg	Neg	Neg	17.27	Not detected	Neg	Neg	Neg	Neg	Neg	Not detected	Neg	Neg	Neg	Neg	24.25	Not Detected	VTM
344	Negative sample	Neg	Neg	Neg	Neg	17.69	Not detected	Neg	Neg	Neg	Neg	Neg	Not detected	Neg	Neg	Neg	Neg	24.3	Not Detected	CITOSWAB
345	Negative sample	Neg	Neg	Neg	Neg	17.84	Not detected	Neg	Neg	Neg	Neg	Neg	Not detected	Neg	Neg	Neg	Neg	26.33	Not Detected	CITOSWAB
346	Negative sample	Neg	Neg	Neg	Neg	17.57	Not detected	Neg	Neg	Neg	Neg	Neg	Not detected	Neg	Neg	Neg	Neg	22.51	Not Detected	CITOSWAB
347	Negative sample	Neg	Neg	Neg	Neg	17.9	Not detected	Neg	Neg	Neg	Neg	Neg	Not detected	Neg	Neg	Neg	Neg	23.3	Not Detected	CITOSWAB
348	Negative sample	Neg	Neg	Neg	Neg	17.91	Not detected	Neg	Neg	Neg	Neg	Neg	Not detected	Neg	Neg	Neg	Neg	24.46	Not Detected	CITOSWAB
349	Negative sample	Neg	Neg	Neg	Neg	17.54	Not detected	Neg	Neg	Neg	Neg	Neg	Not detected	Neg	Neg	Neg	Neg	21.48	Not Detected	VTM
350	Negative sample	Neg	Neg	Neg	Neg	15.83	Not detected	Neg	Neg	Neg	Neg	Neg	Not detected	Neg	Neg	Neg	Neg	23.55	Not Detected	CITOSWAB
351	Negative sample	Neg	Neg	Neg	Neg	17.67	Not detected	Neg	Neg	Neg	Neg	Neg	Not detected	Neg	Neg	Neg	Neg	22.24	Not Detected	CITOSWAB
352	Negative sample	Neg	Neg	Neg	Neg	17.57	Not detected	Neg	Neg	Neg	Neg	Neg	Not detected	Neg	Neg	Neg	Neg	21.59	Not Detected	VTM
353	Negative sample	Neg	Neg	Neg	Neg	17.7	Not detected	Neg	Neg	Neg	Neg	Neg	Not detected	Neg	Neg	Neg	Neg	21.96	Not Detected	CITOSWAB
354	Negative sample	Neg	Neg	Neg	Neg	17.51	Not detected	Neg	Neg	Neg	Neg	Neg	Not detected	Neg	Neg	Neg	Neg	25.61	Not Detected	CITOSWAB
355	Negative sample	Neg	Neg	Neg	Neg	17.95	Not detected	Neg	Neg	Neg	Neg	Neg	Not detected	Neg	Neg	Neg	Neg	24.59	Not Detected	CITOSWAB
356	Negative sample	Neg	Neg	Neg	Neg	17.69	Not detected	Neg	Neg	Neg	Neg	Neg	Not detected	Neg	Neg	Neg	Neg	23.56	Not Detected	CITOSWAB
357	Negative sample	Neg	Neg	Neg	Neg	17.84	Not detected	Neg	Neg	Neg	Neg	Neg	Not detected	Neg	Neg	Neg	Neg	23.56	Not Detected	CITOSWAB
358	Negative sample	Neg	Neg	Neg	Neg	17.59	Not detected	Neg	Neg	Neg	Neg	Neg	Not detected	Neg	Neg	Neg	Neg	22.76	Not Detected	VTM
359	Negative sample	Neg	Neg	Neg	Neg	17.69	Not detected	Neg	Neg	Neg	Neg	Neg	Not detected	Neg	Neg	Neg	Neg	25.14	Not Detected	CITOSWAB
360	Negative sample	Neg	Neg	Neg	Neg	17.66	Not detected	Neg	Neg	Neg	Neg	Neg	Not detected	Neg	Neg	Neg	Neg	23.79	Not Detected	CITOSWAB
361	Negative sample	Neg	Neg	Neg	Neg	17.58	Not detected	Neg	Neg	Neg	Neg	Neg	Not detected	Neg	Neg	Neg	Neg	25.12	Not Detected	CITOSWAB
362	Negative sample	Neg	Neg	Neg	Neg	17.68	Not detected	Neg	Neg	Neg	Neg	Neg	Not detected	Neg	Neg	Neg	Neg	24.16	Not Detected	CITOSWAB
363	Negative sample	Neg	Neg	Neg	Neg	17.57	Not detected	Neg	Neg	Neg	Neg	Neg	Not detected	Neg	Neg	Neg	Neg	21.3	Not Detected	VTM
364	Negative sample	Neg	Neg	Neg	Neg	17.81	Not detected	Neg	Neg	Neg	Neg	Neg	Not detected	Neg	Neg	Neg	Neg	21.94	Not Detected	VTM
365	Negative sample	Neg	Neg	Neg	Neg	17.31	Not detected	Neg	Neg	Neg	Neg	Neg	Not detected	Neg	Neg	Neg	Neg	21.62	Not Detected	VTM
366	Negative sample	Neg	Neg	Neg	Neg	17.44	Not detected	Neg	Neg	Neg	Neg	Neg	Not detected	Neg	Neg	Neg	Neg	21.33	Not Detected	VTM
367	Negative sample	Neg	Neg	Neg	Neg	17.54	Not detected	Neg	Neg	Neg	Neg	Neg	Not detected	Neg	Neg	Neg	Neg	22.52	Not Detected	VTM
368	Negative sample	Neg	Neg	Neg	Neg	17.44	Not detected	Neg	Neg	Neg	Neg	Neg	Not detected	Neg	Neg	Neg	Neg	22.29	Not Detected	VTM
369	Negative sample	Neg	Neg	Neg	Neg	17.27	Not detected	Neg	Neg	Neg	Neg	Neg	Not detected	Neg	Neg	Neg	Neg	20.79	Not Detected	VTM
370	Negative sample	Neg	Neg	Neg	Neg	17.46	Not detected	Neg	Neg	Neg	Neg	Neg	Not detected	Neg	Neg	Neg	Neg	21.54	Not Detected	VTM
371	Negative sample	Neg	Neg	Neg	Neg	17.22	Not detected	Neg	Neg	Neg	Neg	Neg	Not detected	Neg	Neg	Neg	Neg	23.02	Not Detected	VTM
372	Negative sample	Neg	Neg	Neg	Neg	18.25	Not detected	Neg	Neg	Neg	Neg	Neg	Not detected	Neg	Neg	Neg	Neg	25.71	Not Detected	CITOSWAB
373	Negative sample	Neg	Neg	Neg	Neg	17.5	Not detected	Neg	Neg	Neg	Neg	Neg	Not detected	Neg	Neg	Neg	Neg	20.71	Not Detected	VTM
374	Negative sample	Neg	Neg	Neg	Neg	17.7	Not detected	Neg	Neg	Neg	Neg	Neg	Not detected	Neg	Neg	Neg	Neg	24.11	Not Detected	CITOSWAB
375	Negative sample	Neg	Neg	Neg	Neg	17.57	Not detected	Neg	Neg	Neg	Neg	Neg	Not detected	Neg	Neg	Neg	Neg	20.25	Not Detected	VTM
376	Negative sample	Neg	Neg	Neg	Neg	17.75	Not detected	Neg	Neg	Neg	Neg	Neg	Not detected	Neg	Neg	Neg	Neg	23.75	Not Detected	CITOSWAB
377	Negative sample	Neg	Neg	Neg	Neg	17.77	Not detected	Neg	Neg	Neg	Neg	Neg	Not detected	Neg	Neg	Neg	Neg	22.63	Not Detected	CITOSWAB
378	Negative sample	Neg	Neg	Neg	Neg	17.44	Not detected	Neg	Neg	Neg	Neg	Neg	Not detected	Neg	Neg	Neg	Neg	22.35	Not Detected	VTM
379	Negative sample	Neg	Neg	Neg	Neg	17.52	Not detected	Neg	Neg	Neg	Neg	Neg	Not detected	Neg	Neg	Neg	Neg	26.73	Not Detected	CITOSWAB
380	Negative sample	Neg	Neg	Neg	Neg	17.54	Not detected	Neg	Neg	Neg	Neg	Neg	Not detected	Neg	Neg	Neg	Neg	22.56	Not Detected	VTM
381	Negative sample	Neg	Neg	Neg	Neg	19.09	Not detected	Neg	Neg	Neg	Neg	Neg	Not detected	Neg	Neg	Neg	Neg	23.15	Not Detected	CITOSWAB
382	Negative sample	Neg	Neg	Neg	Neg	17.3	Not detected	Neg	Neg	Neg	Neg	Neg	Not detected	Neg	Neg	Neg	Neg	19.62	Not Detected	VTM
383	Negative sample	Neg	Neg	Neg	Neg	18.33	Not detected	Neg	Neg	Neg	Neg	Neg	Not detected	Neg	Neg	Neg	Neg	27.49	Not Detected	CITOSWAB
384	Negative sample	Neg	Neg	Neg	Neg	17.53	Not detected	Neg	Neg	Neg	Neg	Neg	Not detected	Neg	Neg	Neg	Neg	20.17	Not Detected	VTM
385	Negative sample	Neg	Neg	Neg	Neg	17.32	Not detected	Neg	Neg	Neg	Neg	Neg	Not detected	Neg	Neg	Neg	Neg	21.58	Not Detected	VTM
386	Negative sample	Neg	Neg	Neg	Neg	18.07	Not detected	Neg	Neg	Neg	Neg	Neg	Not detected	Neg	Neg	Neg	Neg	0	Not Detected	CITOSWAB
387	Negative sample	Neg	Neg	Neg	Neg	17.5	Not detected	Neg	Neg	Neg	Neg	Neg	Not detected	Neg	Neg	Neg	Neg	22.6	Not Detected	VTM
388	Negative sample	Neg	Neg	Neg	Neg	17.86	Not detected	Neg	Neg	Neg	Neg	Neg	Not detected	Neg	Neg	Neg	Neg	23.02	Not Detected	CITOSWAB
389	Negative sample	Neg	Neg	Neg	Neg	17.54	Not detected	Neg	Neg	Neg	Neg	Neg	Not detected	Neg	Neg	Neg	Neg	20.34	Not Detected	VTM
390	Negative sample	Neg	Neg	Neg	Neg	17.81	Not detected	Neg	Neg	Neg	Neg	Neg	Not detected	Neg	Neg	Neg	Neg	25.29	Not Detected	CITOSWAB
391	Negative sample	Neg	Neg	Neg	Neg	17.48	Not detected	Neg	Neg	Neg	Neg	Neg	Not detected	Neg	Neg	Neg	Neg	21.68	Not Detected	VTM
392	Negative sample	Neg	Neg	Neg	Neg	17.57	Not detected	Neg	Neg	Neg	Neg	Neg	Not detected	Neg	Neg	Neg	Neg	22.1	Not Detected	CITOSWAB
393	Negative sample	Neg	Neg	Neg	Neg	17.66	Not detected	Neg	Neg	Neg	Neg	Neg	Not detected	Neg	Neg	Neg	Neg	26.18	Not Detected	CITOSWAB
394	Negative sample	Neg	Neg	Neg	Neg	17.41	Not detected	Neg	Neg	Neg	Neg	Neg	Not detected	Neg	Neg	Neg	Neg	20.52	Not Detected	VTM
395	Negative sample	Neg	Neg	Neg	Neg	17.27	Not detected	Neg	Neg	Neg	Neg	Neg	Not detected	Neg	Neg	Neg	Neg	24.5	Not Detected	CITOSWAB
396	Negative sample	Neg	Neg	Neg	Neg	17.14	Not detected	Neg	Neg	Neg	Neg	Neg	Not detected	Neg	Neg	Neg	Neg	22.1	Not Detected	VTM
397	Negative sample	Neg	Neg	Neg	Neg	17.73	Not detected	Neg	Neg	Neg	Neg	Neg	Not detected	Neg	Neg	Neg	Neg	21.36	Not Detected	CITOSWAB
398	Negative sample	Neg	Neg	Neg	Neg	17.26	Not detected	Neg	Neg	Neg	Neg	Neg	Not detected	Neg	Neg	Neg	Neg	21.71	Not Detected	VTM
399	Negative sample	Neg	Neg	Neg	Neg	17.74	Not detected	Neg	Neg	Neg	Neg	Neg	Not detected	Neg	Neg	Neg	Neg	23.51	Not Detected	CITOSWAB
400	Negative sample	Neg	Neg	Neg	Neg	17.59	Not detected	Neg	Neg	Neg	Neg	Neg	Not detected	Neg	Neg	Neg	Neg	19.69	Not Detected	VTM
401	Negative sample	Neg	Neg	Neg	Neg	17.22	Not detected	Neg	Neg	Neg	Neg	Neg	Not detected	Neg	Neg	Neg	Neg	21.25	Not Detected	VTM
402	Negative sample	Neg	Neg	Neg	Neg	17.7	Not detected	Neg	Neg	Neg	Neg	Neg	Not detected	Neg	Neg	Neg	Neg	21.03	Not Detected	UTM-RT
403	Negative sample	Neg	Neg	Neg	Neg	17.47	Not detected	Neg	Neg	Neg	Neg	Neg	Not detected	Neg	Neg	Neg	Neg	19.55	Not Detected	VTM
404	Negative sample	Neg	Neg	Neg	Neg	17.63	Not detected	Neg	Neg	Neg	Neg	Neg	Not detected	Neg	Neg	Neg	Neg	23.29	Not Detected	UTM-RT
405	Negative sample	Neg	Neg	Neg	Neg	17.69	Not detected	Neg	Neg	Neg	Neg	Neg	Not detected	Neg	Neg	Neg	Neg	20.05	Not Detected	VTM
406	Negative sample	Neg	Neg	Neg	Neg	18.07	Not detected	Neg	Neg	Neg	Neg	Neg	Not detected	Neg	Neg	Neg	Neg	21.57	Not Detected	UTM-RT
407	Negative sample	Neg	Neg	Neg	Neg	17.51	Not detected	Neg	Neg	Neg	Neg	Neg	Not detected	Neg	Neg	Neg	Neg	21.52	Not Detected	VTM
408	Negative sample	Neg	Neg	Neg	Neg	17.74	Not detected	Neg	Neg	Neg	Neg	Neg	Not detected	Neg	Neg	Neg	Neg	22.79	Not Detected	UTM-RT
409	Negative sample	Neg	Neg	Neg	Neg	17.82	Not detected	Neg	Neg	Neg	Neg	Neg	Not detected	Neg	Neg	Neg	Neg	19.56	Not Detected	UTM-RT
410	Negative sample	Neg	Neg	Neg	Neg	17.19	Not detected	Neg	Neg	Neg	Neg	Neg	Not detected	Neg	Neg	Neg	Neg	21.4	Not Detected	VTM
411	Negative sample	Neg	Neg	Neg	Neg	17.67	Not detected	Neg	Neg	Neg	Neg	Neg	Not detected	Neg	Neg	Neg	Neg	22.15	Not Detected	UTM-RT
412	Negative sample	Neg	Neg	Neg	Neg	17.58	Not detected	Neg	Neg	Neg	Neg	Neg	Not detected	Neg	Neg	Neg	Neg	21.67	Not Detected	VTM
413	Negative sample	Neg	Neg	Neg	Neg	17.73	Not detected	Neg	Neg	Neg	Neg	Neg	Not detected	Neg	Neg	Neg	Neg	24.22	Not Detected	UTM-RT
414	Negative sample	Neg	Neg	Neg	Neg	17.52	Not detected	Neg	Neg	Neg	Neg	Neg	Not detected	Neg	Neg	Neg	Neg	20.58	Not Detected	VTM
415	Negative sample	Neg	Neg	Neg	Neg	17.77	Not detected	Neg	Neg	Neg	Neg	Neg	Not detected	Neg	Neg	Neg	Neg	21.19	Not Detected	UTM-RT
416	Negative sample	Neg	Neg	Neg	Neg	17.56	Not detected	Neg	Neg	Neg	Neg	Neg	Not detected	Neg	Neg	Neg	Neg	19.27	Not Detected	VTM
417	Negative sample	Neg	Neg	Neg	Neg	17.31	Not detected	Neg	Neg	Neg	Neg	Neg	Not detected	Neg	Neg	Neg	Neg	19.92	Not Detected	VTM
418	Negative sample	Neg	Neg	Neg	Neg	17.63	Not detected	Neg	Neg	Neg	Neg	Neg	Not detected	Neg	Neg	Neg	Neg	21.71	Not Detected	UTM-RT
419	Negative sample	Neg	Neg	Neg	Neg	17.45	Not detected	Neg	Neg	Neg	Neg	Neg	Not detected	Neg	Neg	Neg	Neg	20.59	Not Detected	VTM
420	Negative sample	Neg	Neg	Neg	Neg	17.59	Not detected	Neg	Neg	Neg	Neg	Neg	Not detected	Neg	Neg	Neg	Neg	20.79	Not Detected	VTM
421	Negative sample	Neg	Neg	Neg	Neg	17.45	Not detected	Neg	Neg	Neg	Neg	Neg	Not detected	Neg	Neg	Neg	Neg	19.96	Not Detected	VTM
422	Negative sample	Neg	Neg	Neg	Neg	17.12	Not detected	Neg	Neg	Neg	Neg	Neg	Not detected	Neg	Neg	Neg	Neg	21.01	Not Detected	VTM
423	Negative sample	Neg	Neg	Neg	Neg	17.28	Not detected	Neg	Neg	Neg	Neg	Neg	Not detected	Neg	Neg	Neg	Neg	20.62	Not Detected	VTM
424	Negative sample	Neg	Neg	Neg	Neg	18.16	Not detected	Neg	Neg	Neg	Neg	Neg	Not detected	Neg	Neg	Neg	Neg	20.57	Not Detected	VTM
425	Negative sample	Neg	Neg	Neg	Neg	17.31	Not detected	Neg	Neg	Neg	Neg	Neg	Not detected	Neg	Neg	Neg	Neg	20.54	Not Detected	VTM
426	Negative sample	Neg	Neg	Neg	Neg	17.48	Not detected	Neg	Neg	Neg	Neg	Neg	Not detected	Neg	Neg	Neg	Neg	19.75	Not Detected	VTM
427	Negative sample	Neg	Neg	Neg	Neg	17.5	Not detected	Neg	Neg	Neg	Neg	Neg	Not detected	Neg	Neg	Neg	Neg	21.29	Not Detected	VTM
428	Negative sample	Neg	Neg	Neg	Neg	17.6	Not detected	Neg	Neg	Neg	Neg	Neg	Not detected	Neg	Neg	Neg	Neg	20.85	Not Detected	VTM
429	Negative sample	Neg	Neg	Neg	Neg	17.19	Not detected	Neg	Neg	Neg	Neg	Neg	Not detected	Neg	Neg	Neg	Neg	22.69	Not Detected	VTM
430	Negative sample	Neg	Neg	Neg	Neg	17.48	Not detected	Neg	Neg	Neg	Neg	Neg	Not detected	Neg	Neg	Neg	Neg	20.4	Not Detected	VTM
431	Negative sample	Neg	Neg	Neg	Neg	17.42	Not detected	Neg	Neg	Neg	Neg	Neg	Not detected	Neg	Neg	Neg	Neg	20.54	Not Detected	VTM
432	Negative sample	Neg	Neg	Neg	Neg	17.6	Not detected	Neg	Neg	Neg	Neg	Neg	Not detected	Neg	Neg	Neg	Neg	23.61	Not Detected	VTM
433	Negative sample	Neg	Neg	Neg	Neg	17.61	Not detected	Neg	Neg	Neg	Neg	Neg	Not detected	Neg	Neg	Neg	Neg	19.09	Not Detected	VTM
434	Negative sample	Neg	Neg	Neg	Neg	17.58	Not detected	Neg	Neg	Neg	Neg	Neg	Not detected	Neg	Neg	Neg	Neg	20.88	Not Detected	VTM
435	Negative sample	Neg	Neg	Neg	Neg	17.67	Not detected	Neg	Neg	Neg	Neg	Neg	Not detected	Neg	Neg	Neg	Neg	20.67	Not Detected	VTM
436	Negative sample	Neg	Neg	Neg	Neg	17.62	Not detected	Neg	Neg	Neg	Neg	Neg	Not detected	Neg	Neg	Neg	Neg	20.85	Not Detected	VTM
437	Negative sample	Neg	Neg	Neg	Neg	17.78	Not detected	Neg	Neg	Neg	Neg	Neg	Not detected	Neg	Neg	Neg	Neg	19.94	Not Detected	VTM
438	Negative sample	Neg	Neg	Neg	Neg	17.53	Not detected	Neg	Neg	Neg	Neg	Neg	Not detected	Neg	Neg	Neg	Neg	22.69	Not Detected	VTM
439	Negative sample	Neg	Neg	Neg	Neg	17.67	Not detected	Neg	Neg	Neg	Neg	Neg	Not detected	Neg	Neg	Neg	Neg	20.71	Not Detected	VTM
440	Negative sample	Neg	Neg	Neg	Neg	17.71	Not detected	Neg	Neg	Neg	Neg	Neg	Not detected	Neg	Neg	Neg	Neg	22.86	Not Detected	VTM
441	Negative sample	Neg	Neg	Neg	Neg	17.59	Not detected	Neg	Neg	Neg	Neg	Neg	Not detected	Neg	Neg	Neg	Neg	20.11	Not Detected	VTM
442	Negative sample	Neg	Neg	Neg	Neg	17.53	Not detected	Neg	Neg	Neg	Neg	Neg	Not detected	Neg	Neg	Neg	Neg	23.02	Not Detected	VTM
443	Negative sample	Neg	Neg	Neg	Neg	17.27	Not detected	Neg	Neg	Neg	Neg	Neg	Not detected	Neg	Neg	Neg	Neg	20.04	Not Detected	VTM
444	Negative sample	Neg	Neg	Neg	Neg	17.53	Not detected	Neg	Neg	Neg	Neg	Neg	Not detected	Neg	Neg	Neg	Neg	20.64	Not Detected	VTM
445	Negative sample	Neg	Neg	Neg	Neg	17.59	Not detected	Neg	Neg	Neg	Neg	Neg	Not detected	Neg	Neg	Neg	Neg	21.8	Not Detected	VTM
446	Negative sample	Neg	Neg	Neg	Neg	17.45	Not detected	Neg	Neg	Neg	Neg	Neg	Not detected	Neg	Neg	Neg	Neg	21.09	Not Detected	VTM
447	Negative sample	Neg	Neg	Neg	Neg	17.32	Not detected	Neg	Neg	Neg	Neg	Neg	Not detected	Neg	Neg	Neg	Neg	23.2	Not Detected	VTM
448	Negative sample	Neg	Neg	Neg	Neg	17.42	Not detected	Neg	Neg	Neg	Neg	Neg	Not detected	Neg	Neg	Neg	Neg	19.79	Not Detected	VTM
449	Negative sample	Neg	Neg	Neg	Neg	17.53	Not detected	Neg	Neg	Neg	Neg	Neg	Not detected	Neg	Neg	Neg	Neg	19.95	Not Detected	VTM
450	Negative sample	Neg	Neg	Neg	Neg	17.53	Not detected	Neg	Neg	Neg	Neg	Neg	Not detected	Neg	Neg	Neg	Neg	21.43	Not Detected	VTM
451	Negative sample	Neg	Neg	Neg	Neg	17.5	Not detected	Neg	Neg	Neg	Neg	Neg	Not detected	Neg	Neg	Neg	Neg	22.65	Not Detected	VTM
452	Negative sample	Neg	Neg	Neg	Neg	17.54	Not detected	Neg	Neg	Neg	Neg	Neg	Not detected	Neg	Neg	Neg	Neg	21.21	Not Detected	VTM
453	Negative sample	Neg	Neg	Neg	Neg	17.73	Not detected	Neg	Neg	Neg	Neg	Neg	Not detected	Neg	Neg	Neg	Neg	20.01	Not Detected	VTM
454	Negative sample	Neg	Neg	Neg	Neg	17.48	Not detected	Neg	Neg	Neg	Neg	Neg	Not detected	Neg	Neg	Neg	Neg	22.34	Not Detected	VTM
455	Negative sample	Neg	Neg	Neg	Neg	17.5	Not detected	Neg	Neg	Neg	Neg	Neg	Not detected	Neg	Neg	Neg	Neg	20.2	Not Detected	VTM
456	Negative sample	Neg	Neg	Neg	Neg	17.6	Not detected	Neg	Neg	Neg	Neg	Neg	Not detected	Neg	Neg	Neg	Neg	19.83	Not Detected	VTM
457	Negative sample	Neg	Neg	Neg	Neg	17.46	Not detected	Neg	Neg	Neg	Neg	Neg	Not detected	Neg	Neg	Neg	Neg	20.91	Not Detected	VTM
458	Negative sample	Neg	Neg	Neg	Neg	17.47	Not detected	Neg	Neg	Neg	Neg	Neg	Not detected	Neg	Neg	Neg	Neg	19.96	Not Detected	VTM
459	Negative sample	Neg	Neg	Neg	Neg	17.73	Not detected	Neg	Neg	Neg	Neg	Neg	Not detected	Neg	Neg	Neg	Neg	22.09	Not Detected	VTM
460	Negative sample	Neg	Neg	Neg	Neg	17.62	Not detected	Neg	Neg	Neg	Neg	Neg	Not detected	Neg	Neg	Neg	Neg	20.07	Not Detected	VTM
461	Negative sample	Neg	Neg	Neg	Neg	17.6	Not detected	Neg	Neg	Neg	Neg	Neg	Not detected	Neg	Neg	Neg	Neg	21.02	Not Detected	VTM
462	Negative sample	Neg	Neg	Neg	Neg	17.45	Not detected	Neg	Neg	Neg	Neg	Neg	Not detected	Neg	Neg	Neg	Neg	20.7	Not Detected	VTM
463	Negative sample	Neg	Neg	Neg	Neg	17.55	Not detected	Neg	Neg	Neg	Neg	Neg	Not detected	Neg	Neg	Neg	Neg	19.15	Not Detected	VTM
464	Negative sample	Neg	Neg	Neg	Neg	17.19	Not detected	Neg	Neg	Neg	Neg	Neg	Not detected	Neg	Neg	Neg	Neg	22.69	Not Detected	UTM-RT
465	Negative sample	Neg	Neg	Neg	Neg	17.33	Not detected	Neg	Neg	Neg	Neg	Neg	Not detected	Neg	Neg	Neg	Neg	22.37	Not Detected	UTM-RT
466	Negative sample	Neg	Neg	Neg	Neg	17.52	Not detected	Neg	Neg	Neg	Neg	Neg	Not detected	Neg	Neg	Neg	Neg	22.64	Not Detected	UTM-RT
467	Negative sample	Neg	Neg	Neg	Neg	17.58	Not detected	Neg	Neg	Neg	Neg	Neg	Not detected	Neg	Neg	Neg	Neg	23.25	Not Detected	UTM-RT
468	Negative sample	Neg	Neg	Neg	Neg	17.56	Not detected	Neg	Neg	Neg	Neg	Neg	Not detected	Neg	Neg	Neg	Neg	23.78	Not Detected	UTM-RT
469	Negative sample	Neg	Neg	Neg	Neg	17.33	Not detected	Neg	Neg	Neg	Neg	Neg	Not detected	Neg	Neg	Neg	Neg	21.48	Not Detected	UTM-RT
470	Negative sample	Neg	Neg	Neg	Neg	17.61	Not detected	Neg	Neg	Neg	Neg	Neg	Not detected	Neg	Neg	Neg	Neg	25.16	Not Detected	CITOSWAB
471	Negative sample	Neg	Neg	Neg	Neg	17.09	Not detected	Neg	Neg	Neg	Neg	Neg	Not detected	Neg	Neg	Neg	Neg	21.2	Not Detected	CITOSWAB
472	Negative sample	Neg	Neg	Neg	Neg	17.32	Not detected	Neg	Neg	Neg	Neg	Neg	Not detected	Neg	Neg	Neg	Neg	22.06	Not Detected	CITOSWAB
473	Negative sample	Neg	Neg	Neg	Neg	17.1	Not detected	Neg	Neg	Neg	Neg	Neg	Not detected	Neg	Neg	Neg	Neg	25.95	Not Detected	CITOSWAB
474	Negative sample	Neg	Neg	Neg	Neg	17.31	Not detected	Neg	Neg	Neg	Neg	Neg	Not detected	Neg	Neg	Neg	Neg	22.09	Not Detected	VTM
475	Negative sample	Neg	Neg	Neg	Neg	17.03	Not detected	Neg	Neg	Neg	Neg	Neg	Not detected	Neg	Neg	Neg	Neg	21.02	Not Detected	VTM
476	Negative sample	Neg	Neg	Neg	Neg	17.12	Not detected	Neg	Neg	Neg	Neg	Neg	Not detected	Neg	Neg	Neg	Neg	23.43	Not Detected	VTM
477	Negative sample	Neg	Neg	Neg	Neg	16.94	Not detected	Neg	Neg	Neg	Neg	Neg	Not detected	Neg	Neg	Neg	Neg	22.55	Not Detected	VTM
478	Negative sample	Neg	Neg	Neg	Neg	17.04	Not detected	Neg	Neg	Neg	Neg	Neg	Not detected	Neg	Neg	Neg	Neg	21.92	Not Detected	VTM
479	Negative sample	Neg	Neg	Neg	Neg	17.26	Not detected	Neg	Neg	Neg	Neg	Neg	Not detected	Neg	Neg	Neg	Neg	24.52	Not Detected	CITOSWAB
480	Negative sample	Neg	Neg	Neg	Neg	17.2	Not detected	Neg	Neg	Neg	Neg	Neg	Not detected	Neg	Neg	Neg	Neg	26.65	Not Detected	CITOSWAB
481	Negative sample	Neg	Neg	Neg	Neg	17.57	Not detected	Neg	Neg	Neg	Neg	Neg	Not detected	Neg	Neg	Neg	Neg	23.11	Not Detected	CITOSWAB
482	Negative sample	Neg	Neg	Neg	Neg	17.34	Not detected	Neg	Neg	Neg	Neg	Neg	Not detected	Neg	Neg	Neg	Neg	21.73	Not Detected	CITOSWAB
483	Negative sample	Neg	Neg	Neg	Neg	17.19	Not detected	Neg	Neg	Neg	Neg	Neg	Not detected	Neg	Neg	Neg	Neg	22.32	Not Detected	CITOSWAB
484	Negative sample	Neg	Neg	Neg	Neg	17.3	Not detected	Neg	Neg	Neg	Neg	Neg	Not detected	Neg	Neg	Neg	Neg	25.77	Not Detected	CITOSWAB
485	Negative sample	Neg	Neg	Neg	Neg	17.21	Not detected	Neg	Neg	Neg	Neg	Neg	Not detected	Neg	Neg	Neg	Neg	22.04	Not Detected	VTM
486	Negative sample	Neg	Neg	Neg	Neg	17.23	Not detected	Neg	Neg	Neg	Neg	Neg	Not detected	Neg	Neg	Neg	Neg	18.82	Not Detected	VTM
487	Negative sample	Neg	Neg	Neg	Neg	17.1	Not detected	Neg	Neg	Neg	Neg	Neg	Not detected	Neg	Neg	Neg	Neg	22.05	Not Detected	UTM-RT
488	Negative sample	Neg	Neg	Neg	Neg	17.41	Not detected	Neg	Neg	Neg	Neg	Neg	Not detected	Neg	Neg	Neg	Neg	24.75	Not Detected	UTM-RT
489	Negative sample	Neg	Neg	Neg	Neg	17.17	Not detected	Neg	Neg	Neg	Neg	Neg	Not detected	Neg	Neg	Neg	Neg	21.52	Not Detected	VTM
490	Negative sample	Neg	Neg	Neg	Neg	17.18	Not detected	Neg	Neg	Neg	Neg	Neg	Not detected	Neg	Neg	Neg	Neg	21.54	Not Detected	VTM
491	Negative sample	Neg	Neg	Neg	Neg	17.1	Not detected	Neg	Neg	Neg	Neg	Neg	Not detected	Neg	Neg	Neg	Neg	22.2	Not Detected	VTM
492	Negative sample	Neg	Neg	Neg	Neg	17.3	Not detected	Neg	Neg	Neg	Neg	Neg	Not detected	Neg	Neg	Neg	Neg	21.42	Not Detected	VTM
493	Negative sample	Neg	Neg	Neg	Neg	16.97	Not detected	Neg	Neg	Neg	Neg	Neg	Not detected	Neg	Neg	Neg	Neg	23.94	Not Detected	CITOSWAB
494	Negative sample	Neg	Neg	Neg	Neg	17.33	Not detected	Neg	Neg	Neg	Neg	Neg	Not detected	Neg	Neg	Neg	Neg	24.12	Not Detected	CITOSWAB
495	Negative sample	Neg	Neg	Neg	Neg	17.48	Not detected	Neg	Neg	Neg	Neg	Neg	Not detected	Neg	Neg	Neg	Neg	24.77	Not Detected	UTM-RT
496	Negative sample	Neg	Neg	Neg	Neg	17.32	Not detected	Neg	Neg	Neg	Neg	Neg	Not detected	Neg	Neg	Neg	Neg	21.49	Not Detected	VTM
497	Negative sample	Neg	Neg	Neg	Neg	17.26	Not detected	Neg	Neg	Neg	Neg	Neg	Not detected	Neg	Neg	Neg	Neg	22.04	Not Detected	VTM
498	Negative sample	Neg	Neg	Neg	Neg	17.5	Not detected	Neg	Neg	Neg	Neg	Neg	Not detected	Neg	Neg	Neg	Neg	21.28	Not Detected	VTM
499	Negative sample	Neg	Neg	Neg	Neg	17.23	Not detected	Neg	Neg	Neg	Neg	Neg	Not detected	Neg	Neg	Neg	Neg	20.68	Not Detected	VTM
500	Negative sample	Neg	Neg	Neg	Neg	17.21	Not detected	Neg	Neg	Neg	Neg	Neg	Not detected	Neg	Neg	Neg	Neg	20.57	Not Detected	VTM
501	Negative sample	Neg	Neg	Neg	Neg	17.3	Not detected	Neg	Neg	Neg	Neg	Neg	Not detected	Neg	Neg	Neg	Neg	24.82	Not Detected	CITOSWAB
502	Negative sample	Neg	Neg	Neg	Neg	17.11	Not detected	Neg	Neg	Neg	Neg	Neg	Not detected	Neg	Neg	Neg	Neg	23.18	Not Detected	CITOSWAB
503	Negative sample	Neg	Neg	Neg	Neg	17.12	Not detected	Neg	Neg	Neg	Neg	Neg	Not detected	Neg	Neg	Neg	Neg	20.2	Not Detected	VTM
504	Negative sample	Neg	Neg	Neg	Neg	17.18	Not detected	Neg	Neg	Neg	Neg	Neg	Not detected	Neg	Neg	Neg	Neg	21.21	Not Detected	VTM
505	Negative sample	Neg	Neg	Neg	Neg	17.3	Not detected	Neg	Neg	Neg	Neg	Neg	Not detected	Neg	Neg	Neg	Neg	22.24	Not Detected	VTM
506	Negative sample	Neg	Neg	Neg	Neg	17.23	Not detected	Neg	Neg	Neg	Neg	Neg	Not detected	Neg	Neg	Neg	Neg	21.69	Not Detected	VTM
507	Negative sample	Neg	Neg	Neg	Neg	17.44	Not detected	Neg	Neg	Neg	Neg	Neg	Not detected	Neg	Neg	Neg	Neg	21.23	Not Detected	VTM
508	Negative sample	Neg	Neg	Neg	Neg	17.5	Not detected	Neg	Neg	Neg	Neg	Neg	Not detected	Neg	Neg	Neg	Neg	20.92	Not Detected	VTM
509	Negative sample	Neg	Neg	Neg	Neg	17.18	Not detected	Neg	Neg	Neg	Neg	Neg	Not detected	Neg	Neg	Neg	Neg	23.46	Not Detected	CITOSWAB
510	Negative sample	Neg	Neg	Neg	Neg	17.53	Not detected	Neg	Neg	Neg	Neg	Neg	Not detected	Neg	Neg	Neg	Neg	24.14	Not Detected	CITOSWAB
511	Negative sample	Neg	Neg	Neg	Neg	17.26	Not detected	Neg	Neg	Neg	Neg	Neg	Not detected	Neg	Neg	Neg	Neg	22.01	Not Detected	CITOSWAB
512	Negative sample	Neg	Neg	Neg	Neg	17.22	Not detected	Neg	Neg	Neg	Neg	Neg	Not detected	Neg	Neg	Neg	Neg	21.03	Not Detected	CITOSWAB
513	Negative sample	Neg	Neg	Neg	Neg	17.2	Not detected	Neg	Neg	Neg	Neg	Neg	Not detected	Neg	Neg	Neg	Neg	22.16	Not Detected	CITOSWAB
514	Negative sample	Neg	Neg	Neg	Neg	17.56	Not detected	Neg	Neg	Neg	Neg	Neg	Not detected	Neg	Neg	Neg	Neg	21.53	Not Detected	CITOSWAB
515	Negative sample	Neg	Neg	Neg	Neg	17.61	Not detected	Neg	Neg	Neg	Neg	Neg	Not detected	Neg	Neg	Neg	Neg	23.8	Not Detected	CITOSWAB
516	Negative sample	Neg	Neg	Neg	Neg	17.5	Not detected	Neg	Neg	Neg	Neg	Neg	Not detected	Neg	Neg	Neg	Neg	21.94	Not Detected	CITOSWAB
517	Negative sample	Neg	Neg	Neg	Neg	16.94	Not detected	Neg	Neg	Neg	Neg	Neg	Not detected	Neg	Neg	Neg	Neg	22.05	Not Detected	CITOSWAB
518	Negative sample	Neg	Neg	Neg	Neg	17.41	Not detected	Neg	Neg	Neg	Neg	Neg	Not detected	Neg	Neg	Neg	Neg	24.7	Not Detected	CITOSWAB
519	Negative sample	Neg	Neg	Neg	Neg	17.48	Not detected	Neg	Neg	Neg	Neg	Neg	Not detected	Neg	Neg	Neg	Neg	24.15	Not Detected	CITOSWAB
520	Negative sample	Neg	Neg	Neg	Neg	17.27	Not detected	Neg	Neg	Neg	Neg	Neg	Not detected	Neg	Neg	Neg	Neg	21.72	Not Detected	CITOSWAB
521	Negative sample	Neg	Neg	Neg	Neg	17.04	Not detected	Neg	Neg	Neg	Neg	Neg	Not detected	Neg	Neg	Neg	Neg	25.48	Not Detected	CITOSWAB
522	Negative sample	Neg	Neg	Neg	Neg	17.53	Not detected	Neg	Neg	Neg	Neg	Neg	Not detected	Neg	Neg	Neg	Neg	21.69	Not Detected	CITOSWAB
523	Negative sample	Neg	Neg	Neg	Neg	16.9	Not detected	Neg	Neg	Neg	Neg	Neg	Not detected	Neg	Neg	Neg	Neg	22.64	Not Detected	CITOSWAB
524	Negative sample	Neg	Neg	Neg	Neg	17.45	Not detected	Neg	Neg	Neg	Neg	Neg	Not detected	Neg	Neg	Neg	Neg	22.53	Not Detected	UTM-RT
525	Negative sample	Neg	Neg	Neg	Neg	17.17	Not detected	Neg	Neg	Neg	Neg	Neg	Not detected	Neg	Neg	Neg	Neg	20.23	Not Detected	VTM
526	Negative sample	Neg	Neg	Neg	Neg	17.43	Not detected	Neg	Neg	Neg	Neg	Neg	Not detected	Neg	Neg	Neg	Neg	20.81	Not Detected	VTM
527	Negative sample	Neg	Neg	Neg	Neg	17.34	Not detected	Neg	Neg	Neg	Neg	Neg	Not detected	Neg	Neg	Neg	Neg	22.1	Not Detected	VTM
528	Negative sample	Neg	Neg	Neg	Neg	17.3	Not detected	Neg	Neg	Neg	Neg	Neg	Not detected	Neg	Neg	Neg	Neg	21.69	Not Detected	VTM
529	Negative sample	Neg	Neg	Neg	Neg	17.18	Not detected	Neg	Neg	Neg	Neg	Neg	Not detected	Neg	Neg	Neg	Neg	22.24	Not Detected	VTM
530	Negative sample	Neg	Neg	Neg	Neg	17.54	Not detected	Neg	Neg	Neg	Neg	Neg	Not detected	Neg	Neg	Neg	Neg	20.61	Not Detected	VTM
531	Negative sample	Neg	Neg	Neg	Neg	17.21	Not detected	Neg	Neg	Neg	Neg	Neg	Not detected	Neg	Neg	Neg	Neg	23.7	Not Detected	VTM
532	Negative sample	Neg	Neg	Neg	Neg	17.5	Not detected	Neg	Neg	Neg	Neg	Neg	Not detected	Neg	Neg	Neg	Neg	22	Not Detected	UTM-RT
533	Negative sample	Neg	Neg	Neg	Neg	17.1	Not detected	Neg	Neg	Neg	Neg	Neg	Not detected	Neg	Neg	Neg	Neg	21.04	Not Detected	VTM
534	Negative sample	Neg	Neg	Neg	Neg	17.24	Not detected	Neg	Neg	Neg	Neg	Neg	Not detected	Neg	Neg	Neg	Neg	25.68	Not Detected	CITOSWAB
535	Negative sample	Neg	Neg	Neg	Neg	17.52	Not detected	Neg	Neg	Neg	Neg	Neg	Not detected	Neg	Neg	Neg	Neg	21.83	Not Detected	CITOSWAB
536	Negative sample	Neg	Neg	Neg	Neg	17.55	Not detected	Neg	Neg	Neg	Neg	Neg	Not detected	Neg	Neg	Neg	Neg	26.18	Not Detected	CITOSWAB
537	Negative sample	Neg	Neg	Neg	Neg	17.42	Not detected	Neg	Neg	Neg	Neg	Neg	Not detected	Neg	Neg	Neg	Neg	20.49	Not Detected	VTM
538	Negative sample	Neg	Neg	Neg	Neg	17.3	Not detected	Neg	Neg	Neg	Neg	Neg	Not detected	Neg	Neg	Neg	Neg	22.27	Not Detected	VTM
539	Negative sample	Neg	Neg	Neg	Neg	17.33	Not detected	Neg	Neg	Neg	Neg	Neg	Not detected	Neg	Neg	Neg	Neg	22.96	Not Detected	VTM

## Sheet: PlexPCR Standard Curves
	Quantitative SARS-CoV-2: 1st International Standard 2020 SARS-CoV-2 RNA (20/146)
	PlexPCR ORF1ab Cq values				SARS-CoV-2 IU/mL
	Cq 1	Cq 2	Cq 3	Average Cq	IU/mL	log10 IU/mL
	10.84	10.71	10.8	10.7833	5.01187e+06	6.7
	14.11	14.23	14.19	14.1767	501187	5.7
	17.43	17.59	17.61	17.5433	50118.7	4.7
	20.96	21.29	20.81	21.02	5011.87	3.7
	24.61	24.11	Neg	24.36	501.187	2.7
	Neg	Neg	Neg	Negative	Lower limit exclusion	1.7
	Neg	Neg	Neg	Negative	Lower limit exclusion	0.7
	PlexPCR ORF1ab IU/mL calculator			Cq	IU/mL	log10 IU/mL
				20	9727.47	3.988
	PlexPCR RdRp Cq values				SARS-CoV-2 IU/mL
	Cq 1	Cq 2	Cq 3	Average Cq	IU/mL	log10 IU/mL
	11.21	11.12	11.16	11.1633	5.01187e+06	6.7
	14.56	14.58	14.66	14.6	501187	5.7
	17.69	17.69	17.84	17.74	50118.7	4.7
	21.66	21.24	21.79	21.5633	5011.87	3.7
	25.31	25.87	24.96	25.38	501.187	2.7
	Neg	Neg	25.71	Negative	Lower limit exclusion	1.7
	Neg	Neg	Neg	Negative	Lower limit exclusion	0.7
	PlexPCR RdRp IU/mL calculator			Cq	IU/mL	log10 IU/mL
				20	14467.7	4.1604
